# Supplementary material for: [4-Chloro-N′-(3-meth­oxy-2-oxidobenzyl­idene)benzohydrazidato]dimethyl­tin(IV)
Source: Acta Crystallogr Sect E Struct Rep Online. 2008 Dec 10;65(Pt 1):m36. doi: 10.1107/S1600536808040786 (PMC2967882; doi:10.1107/S1600536808040786)
Supplement: Supplementary file 1 [file e-65-00m36-sup1.cif]

##############################################################################
###                                                                        ###
###        Electronic paper (Acta Crystallographica Section E)             ###
###                                                                        ###
##############################################################################
#                                                                            #
# This CIF contains the data in a paper accepted for publication in Acta     #
# Crystallographica Section E. It conforms to the requirements of Notes      #
# for Authors for Section E, and has been peer reviewed under the auspices   #
# of the IUCr Commission on Journals.                                        #
#                                                                            #
# Full details of the Crystallographic Information File format               #
# are given in the paper "The Crystallographic Information File (CIF):       #
# a New Standard Archive File for Crystallography" by S. R. Hall, F. H.      #
# Allen and I. D. Brown [Acta Cryst. (1991), A47, 655-685].                  #
#                                                                            #
# The current version of the core CIF dictionary is obtainable from          #
# ftp://ftp.iucr.org/pub/cif_core.dic. The current version number is 2.4.    #
#                                                                            #
# Software is freely available for graphical display of the structure(s) in  #
# this CIF.  For information consult the CIF home page http://www.iucr.org/  #
# cif/home.html                                                              #
#                                                                            #
# This file may be used for bona fide research purposes within the           #
# scientific community so long as proper attribution is given to the journal # 
# article from which it was obtained.                                        #
#                                                                            #
##############################################################################
                                             
data_I
_audit_creation_method     SHELXL-97
_chemical_name_systematic
;
[4-Chloro-<i>N</i>'-(3-methoxy-2-
oxidobenzylidene)benzohydrazidato]dimethyltin(IV)
;
_chemical_name_common     ?
_chemical_formula_moiety     'C17 H17 Cl N2 O3 Sn'
_chemical_formula_sum     'C17 H17 Cl N2 O3 Sn'
_chemical_formula_iupac     '[Sn (C H3)2 (C15 H11 Cl N2 O3)]'
_chemical_formula_weight     451.47
_chemical_melting_point     ?
_symmetry_cell_setting     Monoclinic
_symmetry_space_group_name_H-M     'C 2/c'
loop_
    _symmetry_equiv_pos_as_xyz
    'x, y, z'
    '-x, y, -z+1/2'
    'x+1/2, y+1/2, z'
    '-x+1/2, y+1/2, -z+1/2'
    '-x, -y, -z'
    'x, -y, z-1/2'
    '-x+1/2, -y+1/2, -z'
    'x+1/2, -y+1/2, z-1/2'
_cell_length_a     30.015(3)
_cell_length_b     9.5039(10)
_cell_length_c     13.5615(18)
_cell_angle_alpha     90.00
_cell_angle_beta     113.189(2)
_cell_angle_gamma     90.00
_cell_volume     3556.0(7)
_cell_formula_units_Z     8
_cell_measurement_reflns_used     4052
_cell_measurement_theta_min     2.266
_cell_measurement_theta_max     28.144
_cell_measurement_temperature     298(2)
_exptl_crystal_description     block
_exptl_crystal_colour     orange
_exptl_crystal_size_max     0.50
_exptl_crystal_size_mid     0.20
_exptl_crystal_size_min     0.08
_exptl_crystal_density_diffrn     1.687
_exptl_crystal_density_meas     ?
_exptl_crystal_density_method     'not measured'
_exptl_crystal_F_000     1792
_exptl_absorpt_coefficient_mu     1.604
_exptl_absorpt_correction_type     multi-scan
_exptl_absorpt_process_details     '(SADABS; Sheldrick, 1996)'
_exptl_absorpt_correction_T_min     0.5010
_exptl_absorpt_correction_T_max     0.8824
_exptl_special_details
;
;
_diffrn_ambient_temperature     298(2)
_diffrn_radiation_type     MoK\a
_diffrn_radiation_wavelength     0.71073
_diffrn_radiation_source     'fine-focus sealed tube'
_diffrn_radiation_monochromator     graphite
_diffrn_measurement_device_type     'Siemens SMART CCD area-detector'
_diffrn_measurement_method     '\f and \w'
_diffrn_detector_area_resol_mean     ?
_diffrn_reflns_number     8568
_diffrn_reflns_av_R_equivalents     0.0607
_diffrn_reflns_av_sigmaI/netI     0.0613
_diffrn_reflns_theta_min     2.27
_diffrn_reflns_theta_max     25.01
_diffrn_reflns_theta_full     25.01
_diffrn_measured_fraction_theta_max     0.990
_diffrn_measured_fraction_theta_full     0.990
_diffrn_reflns_limit_h_min     -35
_diffrn_reflns_limit_h_max     35
_diffrn_reflns_limit_k_min     -10
_diffrn_reflns_limit_k_max     11
_diffrn_reflns_limit_l_min     -8
_diffrn_reflns_limit_l_max     16
_diffrn_standards_number     ?
_diffrn_standards_interval_count     ?
_diffrn_standards_interval_time     ?
_diffrn_standards_decay_%     ?
_reflns_number_total     3113
_reflns_number_gt     2392
_reflns_threshold_expression     I>2\s(I)
_refine_ls_structure_factor_coef     Fsqd
_refine_ls_matrix_type     full
_refine_ls_R_factor_all     0.0466
_refine_ls_R_factor_gt     0.0286
_refine_ls_wR_factor_gt     0.0645
_refine_ls_wR_factor_ref     0.0803
_refine_ls_goodness_of_fit_ref     1.001
_refine_ls_restrained_S_all     1.001
_refine_ls_number_reflns     3113
_refine_ls_number_parameters     220
_refine_ls_number_restraints     0
_refine_ls_hydrogen_treatment     constr
_refine_ls_weighting_scheme     calc
_refine_ls_weighting_details
         'calc w=1/[\s^2^(Fo^2^)+(0.0351P)^2^+0.1164P] where P=(Fo^2^+2Fc^2^)/3'
_atom_sites_solution_hydrogens     geom
_atom_sites_solution_primary     direct
_atom_sites_solution_secondary     difmap
_refine_ls_shift/su_max     0.001
_refine_ls_shift/su_mean     0.000
_refine_diff_density_max     0.655
_refine_diff_density_min     -0.565
_refine_ls_extinction_method     none
_refine_ls_extinction_coef     ?
loop_
    _atom_type_symbol
    _atom_type_description
    _atom_type_scat_dispersion_real
    _atom_type_scat_dispersion_imag
    _atom_type_scat_source
    'C' 'C' 0.0033 0.0016
                         'International Tables Vol C Tables 4.2.6.8 and 6.1.1.4'
    'H' 'H' 0.0000 0.0000
                         'International Tables Vol C Tables 4.2.6.8 and 6.1.1.4'
    'N' 'N' 0.0061 0.0033
                         'International Tables Vol C Tables 4.2.6.8 and 6.1.1.4'
    'O' 'O' 0.0106 0.0060
                         'International Tables Vol C Tables 4.2.6.8 and 6.1.1.4'
    'Sn' 'Sn' -0.6537 1.4246
                         'International Tables Vol C Tables 4.2.6.8 and 6.1.1.4'
    'Cl' 'Cl' 0.1484 0.1585
                         'International Tables Vol C Tables 4.2.6.8 and 6.1.1.4'
_computing_data_collection     'SMART (Siemens, 1996)'
_computing_cell_refinement     'SMART (Siemens, 1996)'
_computing_data_reduction     'SAINT (Siemens, 1996)'
_computing_structure_solution     'SHELXS97 (Sheldrick, 2008)'
_computing_structure_refinement     'SHELXL97 (Sheldrick, 2008)'
_computing_molecular_graphics     'SHELXTL (Sheldrick, 2008)'
_computing_publication_material     'SHELXTL (Sheldrick, 2008)'
loop_
    _atom_site_type_symbol
    _atom_site_label
    _atom_site_fract_x
    _atom_site_fract_y
    _atom_site_fract_z
    _atom_site_U_iso_or_equiv
    _atom_site_adp_type
    _atom_site_calc_flag
    _atom_site_refinement_flags
    _atom_site_occupancy
    _atom_site_disorder_assembly
    _atom_site_disorder_group
    Sn Sn1 0.032667(8) 0.79772(3) 0.059696(18) 0.03884(12) Uani d . 1 . .
    Cl Cl1 0.23989(4) 0.12286(15) 0.38025(11) 0.0824(4) Uani d . 1 . .
    N N1 0.03655(10) 0.5011(3) 0.1544(2) 0.0386(7) Uani d . 1 . .
    N N2 0.00348(9) 0.6097(3) 0.1058(2) 0.0343(7) Uani d . 1 . .
    O O1 0.08954(9) 0.6394(3) 0.1128(2) 0.0516(7) Uani d . 1 . .
    O O2 -0.04042(8) 0.8667(3) 0.0035(2) 0.0481(7) Uani d . 1 . .
    O O3 -0.11949(8) 1.0208(3) -0.0695(2) 0.0593(8) Uani d . 1 . .
    C C1 0.07925(12) 0.5289(4) 0.1536(3) 0.0375(9) Uani d . 1 . .
    C C2 0.11826(12) 0.4249(4) 0.2063(3) 0.0373(9) Uani d . 1 . .
    C C3 0.11002(14) 0.3030(4) 0.2523(3) 0.0452(10) Uani d . 1 . .
    H H3 0.0788 0.2837 0.2472 0.054 Uiso calc R 1 . .
    C C4 0.14663(14) 0.2095(4) 0.3054(3) 0.0484(10) Uani d . 1 . .
    H H4 0.1405 0.1282 0.3361 0.058 Uiso calc R 1 . .
    C C5 0.19244(14) 0.2392(5) 0.3119(3) 0.0515(11) Uani d . 1 . .
    C C6 0.20167(14) 0.3569(5) 0.2656(4) 0.0706(14) Uani d . 1 . .
    H H6 0.2328 0.3747 0.2696 0.085 Uiso calc R 1 . .
    C C7 0.16426(14) 0.4496(5) 0.2123(4) 0.0603(12) Uani d . 1 . .
    H H7 0.1704 0.5297 0.1803 0.072 Uiso calc R 1 . .
    C C8 -0.03937(12) 0.5902(4) 0.1040(3) 0.0394(9) Uani d . 1 . .
    H H8 -0.0445 0.5060 0.1330 0.047 Uiso calc R 1 . .
    C C9 -0.07999(13) 0.6841(4) 0.0622(3) 0.0392(9) Uani d . 1 . .
    C C10 -0.07884(13) 0.8150(4) 0.0152(3) 0.0396(9) Uani d . 1 . .
    C C11 -0.12244(12) 0.8960(4) -0.0225(3) 0.0446(10) Uani d . 1 . .
    C C12 -0.16337(14) 0.8486(5) -0.0114(3) 0.0570(12) Uani d . 1 . .
    H H12 -0.1911 0.9040 -0.0351 0.068 Uiso calc R 1 . .
    C C13 -0.16372(15) 0.7186(5) 0.0348(4) 0.0655(14) Uani d . 1 . .
    H H13 -0.1917 0.6872 0.0417 0.079 Uiso calc R 1 . .
    C C14 -0.12297(13) 0.6366(5) 0.0703(3) 0.0529(11) Uani d . 1 . .
    H H14 -0.1236 0.5488 0.1001 0.063 Uiso calc R 1 . .
    C C15 -0.16273(14) 1.1007(5) -0.1172(4) 0.0785(16) Uani d . 1 . .
    H H15A -0.1874 1.0434 -0.1683 0.118 Uiso calc R 1 . .
    H H15B -0.1566 1.1810 -0.1529 0.118 Uiso calc R 1 . .
    H H15C -0.1733 1.1315 -0.0626 0.118 Uiso calc R 1 . .
    C C16 0.03486(14) 0.8041(4) -0.0928(3) 0.0450(10) Uani d . 1 . .
    H H16A 0.0310 0.8996 -0.1180 0.068 Uiso calc R 1 . .
    H H16B 0.0091 0.7475 -0.1416 0.068 Uiso calc R 1 . .
    H H16C 0.0654 0.7683 -0.0887 0.068 Uiso calc R 1 . .
    C C17 0.05918(14) 0.9110(4) 0.2044(3) 0.0508(11) Uani d . 1 . .
    H H17A 0.0896 0.8717 0.2515 0.076 Uiso calc R 1 . .
    H H17B 0.0363 0.9053 0.2378 0.076 Uiso calc R 1 . .
    H H17C 0.0637 1.0077 0.1901 0.076 Uiso calc R 1 . .
loop_
    _atom_site_aniso_label
    _atom_site_aniso_U_11
    _atom_site_aniso_U_22
    _atom_site_aniso_U_33
    _atom_site_aniso_U_12
    _atom_site_aniso_U_13
    _atom_site_aniso_U_23
    Sn1 0.03741(16) 0.0408(2) 0.04022(17) 0.00259(12) 0.01728(12) 0.00166(12)
    Cl1 0.0532(6) 0.0705(9) 0.1054(10) 0.0202(6) 0.0120(7) 0.0138(8)
    N1 0.0381(16) 0.0376(19) 0.0420(17) 0.0032(14) 0.0179(13) 0.0047(15)
    N2 0.0349(15) 0.0350(18) 0.0347(15) -0.0004(14) 0.0156(13) -0.0008(14)
    O1 0.0453(15) 0.0475(18) 0.0701(18) 0.0051(13) 0.0315(14) 0.0148(16)
    O2 0.0381(13) 0.0485(18) 0.0603(16) 0.0043(12) 0.0222(13) 0.0120(14)
    O3 0.0347(14) 0.0504(19) 0.086(2) 0.0068(13) 0.0167(14) 0.0133(17)
    C1 0.041(2) 0.040(2) 0.0346(19) 0.0022(17) 0.0176(16) -0.0034(17)
    C2 0.0383(19) 0.036(2) 0.040(2) -0.0003(16) 0.0178(16) -0.0031(17)
    C3 0.042(2) 0.045(3) 0.048(2) -0.0001(19) 0.0167(18) -0.002(2)
    C4 0.048(2) 0.041(3) 0.054(2) 0.0014(19) 0.0167(19) 0.008(2)
    C5 0.043(2) 0.048(3) 0.055(2) 0.008(2) 0.0104(19) -0.002(2)
    C6 0.033(2) 0.073(3) 0.101(4) 0.002(2) 0.022(2) 0.019(3)
    C7 0.047(2) 0.055(3) 0.082(3) 0.001(2) 0.029(2) 0.018(3)
    C8 0.045(2) 0.041(2) 0.0353(19) -0.0024(18) 0.0191(16) -0.0051(17)
    C9 0.0394(19) 0.048(3) 0.0317(18) 0.0020(18) 0.0152(16) -0.0009(17)
    C10 0.0358(19) 0.047(3) 0.0346(19) -0.0015(17) 0.0128(16) -0.0051(18)
    C11 0.039(2) 0.045(3) 0.047(2) 0.0023(19) 0.0141(17) -0.001(2)
    C12 0.038(2) 0.063(3) 0.071(3) 0.006(2) 0.022(2) 0.011(3)
    C13 0.039(2) 0.087(4) 0.076(3) 0.002(2) 0.029(2) 0.019(3)
    C14 0.042(2) 0.064(3) 0.056(2) -0.001(2) 0.0234(19) 0.011(2)
    C15 0.041(2) 0.067(3) 0.113(4) 0.011(2) 0.014(3) 0.023(3)
    C16 0.053(2) 0.042(2) 0.045(2) 0.0016(19) 0.0245(18) 0.0022(19)
    C17 0.056(2) 0.047(3) 0.044(2) -0.005(2) 0.0149(19) -0.002(2)
loop_
    _geom_bond_atom_site_label_1
    _geom_bond_atom_site_label_2
    _geom_bond_site_symmetry_2
    _geom_bond_distance
    _geom_bond_publ_flag
    Sn1 C16 . 2.096(4) ?
    Sn1 C17 . 2.101(4) ?
    Sn1 O2 . 2.123(2) ?
    Sn1 O1 . 2.174(3) ?
    Sn1 N2 . 2.187(3) ?
    Cl1 C5 . 1.752(4) ?
    N1 C1 . 1.313(4) ?
    N1 N2 . 1.403(4) ?
    N2 C8 . 1.290(4) ?
    O1 C1 . 1.281(4) ?
    O2 C10 . 1.319(4) ?
    O3 C11 . 1.365(5) ?
    O3 C15 . 1.421(5) ?
    C1 C2 . 1.483(5) ?
    C2 C7 . 1.371(5) ?
    C2 C3 . 1.383(5) ?
    C3 C4 . 1.376(5) ?
    C3 H3 . 0.9300 ?
    C4 C5 . 1.372(6) ?
    C4 H4 . 0.9300 ?
    C5 C6 . 1.364(6) ?
    C6 C7 . 1.386(6) ?
    C6 H6 . 0.9300 ?
    C7 H7 . 0.9300 ?
    C8 C9 . 1.436(5) ?
    C8 H8 . 0.9300 ?
    C9 C10 . 1.404(5) ?
    C9 C14 . 1.412(5) ?
    C10 C11 . 1.428(5) ?
    C11 C12 . 1.371(5) ?
    C12 C13 . 1.387(6) ?
    C12 H12 . 0.9300 ?
    C13 C14 . 1.368(6) ?
    C13 H13 . 0.9300 ?
    C14 H14 . 0.9300 ?
    C15 H15A . 0.9600 ?
    C15 H15B . 0.9600 ?
    C15 H15C . 0.9600 ?
    C16 H16A . 0.9600 ?
    C16 H16B . 0.9600 ?
    C16 H16C . 0.9600 ?
    C17 H17A . 0.9600 ?
    C17 H17B . 0.9600 ?
    C17 H17C . 0.9600 ?
loop_
    _geom_contact_atom_site_label_1
    _geom_contact_atom_site_label_2
    _geom_contact_distance
    _geom_contact_site_symmetry_2
    _geom_contact_publ_flag
    Sn1 Sn1 4.3302(6) 5_575 n
    Cg1 Cg2 3.690(5) 5_565 n
loop_
    _geom_angle_atom_site_label_1
    _geom_angle_atom_site_label_2
    _geom_angle_atom_site_label_3
    _geom_angle_site_symmetry_1
    _geom_angle_site_symmetry_3
    _geom_angle
    _geom_angle_publ_flag
    C16 Sn1 C17 . . 139.41(15) ?
    C16 Sn1 O2 . . 93.81(13) ?
    C17 Sn1 O2 . . 97.74(13) ?
    C16 Sn1 O1 . . 91.21(13) ?
    C17 Sn1 O1 . . 94.93(13) ?
    O2 Sn1 O1 . . 153.92(11) ?
    C16 Sn1 N2 . . 118.54(12) ?
    C17 Sn1 N2 . . 101.45(14) ?
    O2 Sn1 N2 . . 83.18(10) ?
    O1 Sn1 N2 . . 71.99(10) ?
    C16 Sn1 Sn1 . 5_575 77.92(10) ?
    C17 Sn1 Sn1 . 5_575 81.00(11) ?
    O2 Sn1 Sn1 . 5_575 48.68(7) ?
    O1 Sn1 Sn1 . 5_575 156.79(7) ?
    N2 Sn1 Sn1 . 5_575 131.22(7) ?
    C1 N1 N2 . . 111.2(3) ?
    C8 N2 N1 . . 114.8(3) ?
    C8 N2 Sn1 . . 128.4(3) ?
    N1 N2 Sn1 . . 116.5(2) ?
    C1 O1 Sn1 . . 114.8(2) ?
    C10 O2 Sn1 . . 132.1(2) ?
    C11 O3 C15 . . 117.4(3) ?
    O1 C1 N1 . . 124.8(3) ?
    O1 C1 C2 . . 118.4(3) ?
    N1 C1 C2 . . 116.7(3) ?
    C7 C2 C3 . . 118.1(4) ?
    C7 C2 C1 . . 120.0(4) ?
    C3 C2 C1 . . 121.9(3) ?
    C2 C3 C4 . . 121.9(4) ?
    C2 C3 H3 . . 119.0 ?
    C4 C3 H3 . . 119.0 ?
    C5 C4 C3 . . 118.3(4) ?
    C5 C4 H4 . . 120.8 ?
    C3 C4 H4 . . 120.8 ?
    C6 C5 C4 . . 121.3(4) ?
    C6 C5 Cl1 . . 119.4(3) ?
    C4 C5 Cl1 . . 119.3(4) ?
    C5 C6 C7 . . 119.5(4) ?
    C5 C6 H6 . . 120.3 ?
    C7 C6 H6 . . 120.3 ?
    C2 C7 C6 . . 120.8(4) ?
    C2 C7 H7 . . 119.6 ?
    C6 C7 H7 . . 119.6 ?
    N2 C8 C9 . . 127.1(4) ?
    N2 C8 H8 . . 116.4 ?
    C9 C8 H8 . . 116.4 ?
    C10 C9 C14 . . 120.4(3) ?
    C10 C9 C8 . . 124.2(4) ?
    C14 C9 C8 . . 115.5(4) ?
    O2 C10 C9 . . 124.3(3) ?
    O2 C10 C11 . . 118.5(4) ?
    C9 C10 C11 . . 117.2(3) ?
    O3 C11 C12 . . 124.2(3) ?
    O3 C11 C10 . . 114.6(3) ?
    C12 C11 C10 . . 121.2(4) ?
    C11 C12 C13 . . 120.6(4) ?
    C11 C12 H12 . . 119.7 ?
    C13 C12 H12 . . 119.7 ?
    C14 C13 C12 . . 120.1(4) ?
    C14 C13 H13 . . 119.9 ?
    C12 C13 H13 . . 119.9 ?
    C13 C14 C9 . . 120.5(4) ?
    C13 C14 H14 . . 119.7 ?
    C9 C14 H14 . . 119.7 ?
    O3 C15 H15A . . 109.5 ?
    O3 C15 H15B . . 109.5 ?
    H15A C15 H15B . . 109.5 ?
    O3 C15 H15C . . 109.5 ?
    H15A C15 H15C . . 109.5 ?
    H15B C15 H15C . . 109.5 ?
    Sn1 C16 H16A . . 109.5 ?
    Sn1 C16 H16B . . 109.5 ?
    H16A C16 H16B . . 109.5 ?
    Sn1 C16 H16C . . 109.5 ?
    H16A C16 H16C . . 109.5 ?
    H16B C16 H16C . . 109.5 ?
    Sn1 C17 H17A . . 109.5 ?
    Sn1 C17 H17B . . 109.5 ?
    H17A C17 H17B . . 109.5 ?
    Sn1 C17 H17C . . 109.5 ?
    H17A C17 H17C . . 109.5 ?
    H17B C17 H17C . . 109.5 ?
    C3 CG1 C5 . . 119.9(3) ?
    C3 CG1 C7 . . 119.8(2) ?
    C5 CG1 C7 . . 120.3(2) ?
    C3 CG1 C6 . . 179.4(3) ?
    C5 CG1 C6 . . 59.6(3) ?
    C7 CG1 C6 . . 60.6(2) ?
    C3 CG1 C4 . . 60.1(2) ?
    C5 CG1 C4 . . 59.8(2) ?
    C7 CG1 C4 . . 179.6(3) ?
    C6 CG1 C4 . . 119.4(3) ?
    C3 CG1 C2 . . 60.4(2) ?
    C5 CG1 C2 . . 179.2(2) ?
    C7 CG1 C2 . . 59.5(2) ?
    C6 CG1 C2 . . 120.1(3) ?
    C4 CG1 C2 . . 120.5(2) ?
    C3 CG1 CG2 . 5_565 91.56(16) ?
    C5 CG1 CG2 . 5_565 102.81(18) ?
    C7 CG1 CG2 . 5_565 75.46(19) ?
    C6 CG1 CG2 . 5_565 88.2(2) ?
    C4 CG1 CG2 . 5_565 104.11(17) ?
    C2 CG1 CG2 . 5_565 77.95(14) ?
    C11 CG2 C12 . . 59.4(2) ?
    C11 CG2 C14 . . 178.1(2) ?
    C12 CG2 C14 . . 118.9(2) ?
    C11 CG2 C13 . . 119.3(2) ?
    C12 CG2 C13 . . 59.9(2) ?
    C14 CG2 C13 . . 59.0(2) ?
    C11 CG2 C9 . . 120.8(2) ?
    C12 CG2 C9 . . 179.5(2) ?
    C14 CG2 C9 . . 61.0(2) ?
    C13 CG2 C9 . . 120.0(2) ?
    C11 CG2 C10 . . 61.1(2) ?
    C12 CG2 C10 . . 120.4(2) ?
    C14 CG2 C10 . . 120.6(2) ?
    C13 CG2 C10 . . 179.6(3) ?
    C9 CG2 C10 . . 59.7(2) ?
loop_
    _geom_hbond_atom_site_label_D
    _geom_hbond_atom_site_label_H
    _geom_hbond_atom_site_label_A
    _geom_hbond_site_symmetry_A
    _geom_hbond_distance_DH
    _geom_hbond_distance_HA
    _geom_hbond_distance_DA
    _geom_hbond_angle_DHA
    C15 H15B O1 5_575 0.96 2.53 3.290(6) 136.2
data_global
_journal_date_recd_electronic     2008-11-15
_journal_date_accepted     2008-12-03
_journal_name_full     'Acta Crystallographica, Section E'
_journal_year     2009
_journal_volume     65
_journal_issue      1
_journal_page_first     m36
_journal_page_last     m36
_journal_paper_category     QM
_journal_coeditor_code     CV2482
_publ_contact_author_name     'Prof. Handong Yin'
_publ_contact_author_address
;
  College of Chemistry and Chemical Engineering
  Liaocheng University
  Shandong 252059
  P.R.China
;
_publ_contact_author_email     handongyin@163.com
_publ_contact_author_fax     '86 635 8239121'
_publ_contact_author_phone     '86 635 8239121'
_publ_section_title
;\
[4-Chloro-<i>N</i>'-(3-methoxy-2-oxidobenzylidene)benzohydrazidato]\
dimethyltin(IV)
;
loop_
    _publ_author_name
    _publ_author_address
    'Jichun Cui'
;
 College of Chemistry and Chemical Engineering
 Liaocheng University
 Shandong 252059
 People's Republic of China
;
    'Yanling Qiao'
;
 College of Chemistry and Chemical Engineering
 Liaocheng University
 Shandong 252059
 People's Republic of China
;
    'Handong Yin'
;
 College of Chemistry and Chemical Engineering
 Liaocheng University
 Shandong 252059
 People's Republic of China
;
