# Supplementary material for: [4-Chloro-N′-(3-meth­oxy-2-oxidobenzyl­idene)benzohydrazidato]dimethyl­tin(IV)
Source: Acta Crystallogr Sect E Struct Rep Online. 2008 Dec 10;65(Pt 1):m36. doi: 10.1107/S1600536808040786 (PMC2967882; doi:10.1107/S1600536808040786)
Supplement: Supplementary file 2 [file e-65-00m36-Isup2.hkl]

# 
# h,k,l, Fc-squared, Fo-squared, sigma(Fo-squared) and status flag 
# 
data_I
_shelx_title ' 071204a in C2/c' 
_shelx_refln_list_code          4 
_shelx_F_calc_maximum      385.47 
_exptl_crystal_F_000      1792.00 
_reflns_d_resolution_high  0.8406 
 
loop_ 
 _symmetry_equiv_pos_as_xyz 
 'x, y, z' 
 '-x, y, -z+1/2' 
 'x+1/2, y+1/2, z' 
 '-x+1/2, y+1/2, -z+1/2' 
 '-x, -y, -z' 
 'x, -y, z-1/2' 
 '-x+1/2, -y+1/2, -z' 
 'x+1/2, -y+1/2, z-1/2' 
 
_cell_length_a    30.0151 
_cell_length_b     9.5039 
_cell_length_c    13.5615 
_cell_angle_alpha  90.000 
_cell_angle_beta  113.189 
_cell_angle_gamma  90.000 
 
_shelx_F_squared_multiplier     1.000 
 
loop_ 
 _refln_index_h 
 _refln_index_k 
 _refln_index_l 
 _refln_F_squared_calc 
 _refln_F_squared_meas 
 _refln_F_squared_sigma 
 _refln_observed_status 
   4   0   0    11387.03    11648.83    276.06 o 
   6   0   0     4558.44     4564.68    123.01 o 
   8   0   0        7.73      -41.61     27.74 o 
  10   0   0    53966.19    53705.76    958.38 o 
  12   0   0    33627.76    35481.41    773.92 o 
  14   0   0   116412.30   120613.48   2474.80 o 
  16   0   0    42714.09    45846.41   1000.51 o 
  18   0   0    30271.76    32027.66   1152.30 o 
  20   0   0    11549.34    11928.19    468.14 o 
  22   0   0     3603.75     3584.34    159.95 o 
  24   0   0    17514.00    19089.78    663.83 o 
  26   0   0    21609.00    22670.67   1212.72 o 
  28   0   0     3631.77     3291.37    330.05 o 
  30   0   0     8319.65     8696.48    572.08 o 
  32   0   0     4117.91     3980.25    393.04 o 
   1   1   0     1233.22     1145.71     43.77 o 
   3   1   0       87.78       65.73     18.04 o 
   5   1   0     4017.68     4202.23     90.96 o 
   7   1   0      284.64      242.14     22.43 o 
   9   1   0     2598.27     2672.07     67.44 o 
  11   1   0    27807.86    28722.32    447.14 o 
  13   1   0     3244.42     3092.18    106.17 o 
  15   1   0     8684.58     8351.60    186.84 o 
  17   1   0      223.71      116.02     35.65 o 
  19   1   0     3521.90     3506.07    107.55 o 
  21   1   0       76.08       80.99     39.41 o 
  23   1   0     1831.15     1931.61    102.96 o 
  25   1   0      169.44      175.17     57.02 o 
  27   1   0        9.60      -37.86     62.31 o 
  29   1   0      540.67      257.90    128.85 o 
  31   1   0      190.48      161.38    128.33 o 
   0   2   0    81792.85    78674.79   3075.88 o 
   2   2   0    36126.25    36241.23    793.09 o 
   4   2   0    31779.40    32475.62    615.76 o 
   6   2   0    11351.78    11430.72    222.77 o 
   8   2   0     5121.11     5350.58    117.76 o 
  10   2   0     5342.08     5447.37    112.65 o 
  12   2   0     8657.81     7845.32    154.94 o 
  14   2   0    21366.19    20935.87    350.90 o 
  16   2   0    36314.34    37183.00    588.38 o 
  18   2   0    28480.37    29259.07    524.37 o 
  20   2   0     1802.32     1574.47    158.00 o 
  22   2   0      627.14      543.74     69.61 o 
  24   2   0        6.20      -37.38     48.10 o 
  26   2   0     1856.69     1749.31    127.01 o 
  28   2   0     4649.62     4900.54    247.51 o 
  30   2   0     3824.55     3987.19    397.26 o 
  32   2   0     1923.60     1359.62    303.27 o 
   1   3   0    86538.02    84237.69   2349.91 o 
   3   3   0    58742.94    60780.96   1269.07 o 
   5   3   0    46585.27    48779.64    921.78 o 
   7   3   0      660.29      762.72     62.56 o 
  11   3   0    49120.85    53098.15    881.16 o 
  13   3   0    14487.32    14350.31    311.46 o 
  15   3   0    58355.01    60380.27   1079.77 o 
  17   3   0    22614.28    23281.85    516.56 o 
  19   3   0    15162.27    15265.41    378.44 o 
  21   3   0      374.87      365.35     77.65 o 
  23   3   0       32.65      -12.31     74.56 o 
  25   3   0     3381.68     3678.87    308.94 o 
  27   3   0     3779.28     3600.98    202.54 o 
  29   3   0     6942.35     7642.46    309.13 o 
  31   3   0     2324.84     2013.35    249.19 o 
   0   4   0     4168.45     4451.40    300.05 o 
   2   4   0    13836.44    13896.13    479.08 o 
   4   4   0      175.64      220.83     51.50 o 
   6   4   0     8870.80     8927.34    231.10 o 
   8   4   0     5431.84     5493.81    136.62 o 
  10   4   0        3.37      -34.50     23.00 o 
  12   4   0     9885.55     9965.42    287.14 o 
  14   4   0     2102.15     2075.11    112.09 o 
  16   4   0     6337.57     6536.12    213.76 o 
  18   4   0     2913.57     2788.92    140.94 o 
  20   4   0     3488.51     3675.76    166.61 o 
  22   4   0      529.66      373.80    103.35 o 
  24   4   0      819.44      831.80    131.80 o 
  26   4   0      400.87      425.36    122.38 o 
  28   4   0     1457.16     1314.66    164.83 o 
  30   4   0      128.78      160.92    113.86 o 
   1   5   0    48542.20    47245.05   1410.21 o 
   3   5   0    41539.45    43318.41   1012.68 o 
   5   5   0    12715.57    13341.75    380.80 o 
   7   5   0     7425.26     7631.95    259.74 o 
   9   5   0      410.31      301.58     43.41 o 
  11   5   0     7706.35     8027.14    190.02 o 
  13   5   0    30391.96    30503.71    658.45 o 
  15   5   0     9376.67     9582.08    281.96 o 
  17   5   0    23814.38    25306.25    583.78 o 
  19   5   0     5913.13     6191.44    229.01 o 
  21   5   0     1870.64     1976.79    173.00 o 
  23   5   0      562.60      402.67    118.42 o 
  25   5   0      638.11      432.02    124.78 o 
  27   5   0     5929.57     6688.20    447.79 o 
  29   5   0     2512.72     2916.29    309.37 o 
   0   6   0     3758.95     4011.00    334.52 o 
   2   6   0     3923.29     3933.79    174.07 o 
   4   6   0       59.54      -23.05     53.16 o 
   6   6   0     1088.93     1137.30    120.98 o 
   8   6   0      318.69      260.25     89.91 o 
  10   6   0      282.33      153.38     75.90 o 
  12   6   0      498.53      405.90     87.52 o 
  14   6   0     1598.81     1399.53    157.63 o 
  16   6   0     2922.35     2952.93    155.71 o 
  18   6   0     3178.08     2980.96    166.19 o 
  20   6   0      318.81       46.05     91.22 o 
  22   6   0       12.77     -100.74     90.04 o 
  24   6   0      850.65      803.37    181.56 o 
  26   6   0      160.56      -42.10    118.06 o 
   1   7   0    20958.01    21139.76    575.46 o 
   3   7   0    16125.62    15320.56    453.10 o 
   5   7   0     5364.20     5239.33    228.01 o 
   7   7   0       16.40        7.20     65.41 o 
   9   7   0     1472.64     1735.65    322.78 o 
  11   7   0     3064.35     2814.92    295.50 o 
  13   7   0     8107.40     8077.17    411.85 o 
  15   7   0     4668.54     4715.57    237.59 o 
  17   7   0    15067.17    15925.51    704.12 o 
  19   7   0     4522.02     4886.61    484.05 o 
  21   7   0      317.71      447.04    146.00 o 
  23   7   0       38.90     -183.75    122.50 o 
  25   7   0        6.10     -104.94    124.76 o 
   0   8   0     2638.04     2263.49    293.60 o 
   2   8   0    10397.67    10572.55    482.21 o 
   4   8   0      375.56      147.78     87.83 o 
   6   8   0     1068.44     1171.98    151.33 o 
   8   8   0     1022.84      768.14    205.82 o 
  10   8   0      851.76     1039.91    160.71 o 
  12   8   0     3332.49     3398.80    521.31 o 
  14   8   0     2748.04     2790.17    237.49 o 
  16   8   0     6368.18     6467.14    370.63 o 
  18   8   0     1468.20     1714.84    231.39 o 
  20   8   0     1953.18     2009.87    247.95 o 
  22   8   0      267.43      247.44    148.99 o 
   1   9   0     2009.26     2033.99    241.10 o 
   3   9   0        3.40      -89.69     92.47 o 
   5   9   0      155.77       77.76    114.74 o 
   7   9   0        2.64      -21.45    115.90 o 
   9   9   0        1.20      -36.39    100.27 o 
  11   9   0     1421.84     1694.79   1047.38 o 
  13   9   0      638.05      729.30    152.69 o 
  15   9   0     1337.58     2264.49    860.49 o 
  17   9   0      337.48      546.75    180.24 o 
  19   9   0     1361.26     1599.22    249.57 o 
   0  10   0    11499.61    11859.65    807.65 o 
   2  10   0     9546.01     9904.46    510.42 o 
   4  10   0     3407.14     2884.83    268.77 o 
   6  10   0      662.21      558.35    166.72 o 
   8  10   0       41.70       10.66    173.08 o 
  10  10   0     1818.61     1455.59    315.92 o 
  14  10   0     3502.26     5623.11   8017.90 o 
   1  11   0       51.22       79.72    142.09 o 
   3  11   0       17.32       71.71    137.01 o 
   5  11   0       49.61     -146.06    180.53 o 
   7  11   0       17.26     -182.01    188.21 o 
 -33   1   1        0.54     -156.23    104.15 o 
 -31   1   1     1602.59     1699.30    150.56 o 
 -29   1   1     2657.36     2400.32    131.25 o 
 -27   1   1    12682.48    13520.40    354.25 o 
 -25   1   1    13308.00    13701.91    379.11 o 
 -23   1   1    19173.13    20276.31    449.02 o 
 -21   1   1     3554.62     3417.71    127.87 o 
 -19   1   1    12935.23    12591.56    243.58 o 
 -17   1   1     1793.74     1602.42     70.44 o 
 -15   1   1     8088.69     7821.34    160.64 o 
 -13   1   1    31082.76    29804.38    467.21 o 
 -11   1   1    42368.97    42316.38    636.82 o 
  -9   1   1   148589.41   141305.45   2231.16 o 
  -7   1   1    50215.83    50624.46    816.09 o 
  -5   1   1   125904.59   116069.52   2479.13 o 
  -3   1   1    36789.28    37588.64    821.86 o 
  -1   1   1     4372.01     4427.52     94.39 o 
   1   1   1    30457.80    31626.63    578.14 o 
   3   1   1    70981.27    68769.83   1091.93 o 
   5   1   1   103549.21    96678.42   1386.41 o 
   7   1   1    55714.07    55572.74    814.38 o 
   9   1   1    37209.14    37444.13    565.47 o 
  11   1   1    28490.80    28513.32    480.29 o 
  13   1   1     8756.31     9090.24    193.99 o 
  15   1   1     2939.05     2816.36     87.21 o 
  17   1   1    10617.27    10758.70    214.33 o 
  19   1   1    25091.85    25661.31    435.46 o 
  21   1   1    16800.02    17097.65    319.82 o 
  23   1   1      724.81      737.25     98.00 o 
  25   1   1     8278.08     8680.83    258.11 o 
  27   1   1     2569.71     2572.33    188.80 o 
  29   1   1      206.64       25.05    155.48 o 
  31   1   1     1202.31      977.74    270.29 o 
 -32   2   1      100.80       93.47    106.83 o 
 -30   2   1      301.68      149.85    101.41 o 
 -28   2   1     2848.74     2857.23    150.37 o 
 -26   2   1     2341.26     2279.35    119.22 o 
 -24   2   1     9230.00     8643.30    278.84 o 
 -22   2   1       13.76      -66.61     44.41 o 
 -20   2   1     3123.62     2779.92    177.12 o 
 -18   2   1     1016.73     1004.16     66.49 o 
 -16   2   1      434.22      485.40     48.76 o 
 -14   2   1     6717.57     7270.78    150.51 o 
 -12   2   1    21583.19    22713.02    403.98 o 
 -10   2   1    32393.61    32672.61    551.21 o 
  -8   2   1    72073.38    73054.36   1173.41 o 
  -6   2   1     5937.56     6069.67    176.89 o 
  -4   2   1    14890.20    14388.40    348.20 o 
  -2   2   1     1452.38     1302.25     49.18 o 
   0   2   1      237.33      256.60     27.99 o 
   2   2   1    17017.67    17642.29    410.70 o 
   4   2   1       24.58       14.80     18.07 o 
   6   2   1    55498.99    55327.38    896.79 o 
   8   2   1     4957.35     4763.78     99.31 o 
  10   2   1    32067.12    32140.96    497.24 o 
  12   2   1     4677.14     5231.08    127.95 o 
  14   2   1        0.42      -13.82     25.50 o 
  16   2   1     9948.93    10077.14    203.89 o 
  20   2   1     9174.29     8505.94    290.84 o 
  22   2   1     7970.79     7810.32    237.99 o 
  24   2   1     8399.41     8254.45    253.31 o 
  26   2   1     1016.05      845.15    118.20 o 
  28   2   1     1072.55     1022.61    189.06 o 
  30   2   1      290.49       28.52    180.77 o 
 -31   3   1      113.85      -22.94     88.40 o 
 -29   3   1     1130.04     1393.49    192.43 o 
 -27   3   1     1200.43     1168.61    142.73 o 
 -25   3   1     8465.73     8019.47    610.15 o 
 -23   3   1     4407.16     4235.70    225.85 o 
 -21   3   1     4822.39     4724.18    181.53 o 
 -19   3   1      997.54     1033.26     98.08 o 
 -17   3   1     1428.01     1549.17    104.23 o 
 -15   3   1     2430.38     2253.07     84.99 o 
 -11   3   1    76955.48    81646.82   1320.69 o 
  -9   3   1    28053.09    28709.57    578.92 o 
  -7   3   1    47222.51    47487.90   1071.18 o 
  -5   3   1     6544.84     6332.29    191.66 o 
  -3   3   1    23376.71    22934.69    541.83 o 
  -1   3   1     1577.12     1409.35     59.32 o 
   1   3   1     3010.84     2903.37    113.34 o 
   3   3   1    27538.57    27759.43    641.48 o 
   5   3   1    24790.30    25272.45    492.30 o 
   7   3   1    50100.98    52271.53    942.84 o 
  11   3   1    14833.65    15662.54    302.23 o 
  13   3   1      388.17      343.49     44.75 o 
  15   3   1    10172.36    10648.19    211.91 o 
  17   3   1     3359.13     3379.88    116.69 o 
  19   3   1    13957.89    14326.09    318.06 o 
  21   3   1    11680.13    12005.52    381.81 o 
  23   3   1     7234.30     7242.87    282.51 o 
  25   3   1     1594.00     1983.05    166.04 o 
  27   3   1     2065.33     2244.02    272.75 o 
  29   3   1      157.54       50.22    132.29 o 
 -30   4   1     1308.92     1068.70    183.36 o 
 -28   4   1     4868.41     5076.80    303.40 o 
 -26   4   1     9958.67    10898.28    493.89 o 
 -24   4   1     8739.90     9299.50    297.96 o 
 -22   4   1    11960.93    12013.74    457.99 o 
 -20   4   1     7377.00     7801.00    332.28 o 
 -18   4   1      335.66      259.80     65.57 o 
 -16   4   1     3904.19     3723.69    153.10 o 
 -14   4   1    10109.46     9879.43    292.60 o 
 -12   4   1    33389.48    35325.41    803.82 o 
 -10   4   1    26859.19    27223.16    539.49 o 
  -8   4   1    45782.79    46297.74   1067.40 o 
  -6   4   1    45607.55    44632.49   1025.07 o 
  -4   4   1     2381.60     2158.06    107.72 o 
  -2   4   1      254.00      327.90     53.70 o 
   2   4   1    28152.08    28460.08    673.12 o 
   4   4   1    67578.81    68804.12   1516.01 o 
   6   4   1    38498.75    39270.64    673.08 o 
   8   4   1    42214.54    42529.76    792.52 o 
  10   4   1    28256.59    28641.21    624.16 o 
  14   4   1      304.29      307.87     47.46 o 
  16   4   1     2553.49     2497.61    129.50 o 
  18   4   1    11706.40    12073.09    331.34 o 
  20   4   1    13874.94    14834.49    482.99 o 
  22   4   1     8007.40     8230.12    531.02 o 
  24   4   1     6053.60     6452.70    280.08 o 
  26   4   1     1551.97     1044.03    151.28 o 
  28   4   1        1.90      -70.88     94.67 o 
 -29   5   1      227.21      232.69    140.67 o 
 -27   5   1      276.15      125.81    128.96 o 
 -25   5   1      445.19      268.99    135.77 o 
 -23   5   1       75.89      -40.89    104.29 o 
 -21   5   1      690.87      377.05    124.05 o 
 -19   5   1      740.53      845.73    120.38 o 
 -17   5   1       33.45      -43.75     53.73 o 
 -15   5   1        7.85      -36.78     54.53 o 
 -13   5   1      551.89      624.31    106.51 o 
 -11   5   1     5196.67     5094.04    206.87 o 
  -9   5   1       13.62      -17.68     45.05 o 
  -7   5   1     5828.12     5730.42    211.73 o 
  -5   5   1      745.86      740.85    129.44 o 
  -3   5   1     1977.54     1808.23    109.25 o 
  -1   5   1      527.70      669.23     83.57 o 
   1   5   1       56.57      -67.76     45.18 o 
   3   5   1     8746.79     9313.25    289.55 o 
   5   5   1      125.87       15.66     48.65 o 
   7   5   1      433.50      293.83     44.60 o 
   9   5   1       44.35      -19.22     30.61 o 
  11   5   1       10.15      -40.45     32.63 o 
  13   5   1      566.52      399.18     75.13 o 
  15   5   1       39.62      -45.44     53.55 o 
  17   5   1        0.74     -104.03     71.59 o 
  19   5   1        8.90      -21.80     72.88 o 
  21   5   1      358.80      266.93    106.14 o 
  23   5   1     1006.86      856.18    139.00 o 
  25   5   1       57.75       50.99     94.08 o 
  27   5   1        5.03     -123.37    102.42 o 
 -28   6   1     1093.90     1032.41    203.43 o 
 -26   6   1     4949.03     5295.25    337.89 o 
 -24   6   1     6954.17     6956.91   1039.88 o 
 -22   6   1     9659.70    10140.74    590.55 o 
 -20   6   1     2174.35     2339.50    300.11 o 
 -18   6   1     5378.48     5012.89    237.86 o 
 -16   6   1      121.63      199.04     82.66 o 
 -14   6   1    10890.38    11046.76    368.61 o 
 -12   6   1    21089.18    20182.59    563.42 o 
 -10   6   1    25394.11    25536.30    672.26 o 
  -8   6   1    19392.72    19393.86    535.56 o 
  -6   6   1    26584.13    26379.24    677.26 o 
  -4   6   1     8073.99     7928.34    269.69 o 
  -2   6   1     4470.02     4299.05    178.49 o 
   0   6   1    10638.86    10640.83    320.25 o 
   2   6   1    26432.73    26525.70    660.47 o 
   4   6   1    38065.64    37760.36   1184.13 o 
   6   6   1    19310.63    18793.30    568.00 o 
   8   6   1    58402.71    58577.91   1003.59 o 
  10   6   1    12058.31    12405.19    336.96 o 
  12   6   1     8787.44     8921.15    274.50 o 
  14   6   1     3306.90     2994.23    152.97 o 
  16   6   1     1334.55     1196.50    140.39 o 
  18   6   1     8144.22     8931.18    344.59 o 
  20   6   1     6449.88     6489.10    292.57 o 
  22   6   1    10894.42    11761.95    539.83 o 
  24   6   1     2029.14     2248.84    202.93 o 
  26   6   1     1355.57     1742.88    203.56 o 
 -25   7   1     1980.90     2202.19    269.36 o 
 -23   7   1     1530.72     1362.98    212.78 o 
 -21   7   1     2579.28     2807.58    260.86 o 
 -19   7   1      138.88      150.66     93.90 o 
 -17   7   1      330.66      253.69    103.59 o 
 -15   7   1      110.74      -62.69     74.28 o 
 -13   7   1      303.21      256.72     91.21 o 
 -11   7   1    12694.62    13284.31    915.43 o 
  -9   7   1     5787.46     5940.55    624.94 o 
  -7   7   1    10981.74    10267.17    412.45 o 
  -5   7   1     1525.76     1373.57    135.47 o 
  -3   7   1     4322.80     3699.27    184.46 o 
  -1   7   1      219.51      151.82     72.42 o 
   1   7   1      172.11       75.90     87.02 o 
   3   7   1     6376.31     6169.06    249.33 o 
   5   7   1     2684.14     2694.86    161.01 o 
   7   7   1     2085.02     1936.80    121.62 o 
   9   7   1     9052.62     9148.33    393.19 o 
  11   7   1     4441.53     4755.64    282.24 o 
  13   7   1      190.11       82.24     72.30 o 
  15   7   1     1781.14     1405.92    166.80 o 
  17   7   1     2052.95     2166.94    199.43 o 
  19   7   1     5536.80     5540.01    278.46 o 
  21   7   1     1522.15     1957.72    288.68 o 
  23   7   1     2412.81     2298.37    222.25 o 
 -22   8   1      997.77      842.18    194.28 o 
 -20   8   1      915.72     1142.30    195.04 o 
 -18   8   1      926.20      798.83    143.05 o 
 -16   8   1       27.98     -117.07     80.40 o 
 -14   8   1     5022.60     5071.42    591.05 o 
 -12   8   1     1768.63     2044.83    199.01 o 
 -10   8   1     2765.06     3570.55    757.71 o 
  -8   8   1    10009.76    12620.58   5467.81 o 
  -6   8   1    15561.30    16145.15    493.17 o 
  -4   8   1     3382.18     3129.09    244.78 o 
  -2   8   1       34.37      -36.53     88.99 o 
   0   8   1      850.44      611.71    189.82 o 
   2   8   1     7885.00     7790.82    308.80 o 
   4   8   1     4240.09     4164.58    212.06 o 
   6   8   1     6408.79     6233.19    271.03 o 
   8   8   1     6292.88     6582.91    282.92 o 
  10   8   1      976.51     1055.41    400.20 o 
  12   8   1      473.97      482.05    123.00 o 
  14   8   1      326.11      -15.38    117.92 o 
  16   8   1      801.24      809.06    192.49 o 
  18   8   1     3095.78     2947.82    275.91 o 
  20   8   1     3726.71     3452.68    396.88 o 
  22   8   1     2483.02     2830.56    277.11 o 
 -19   9   1      513.45      511.85    172.67 o 
 -17   9   1      506.58      440.07    164.14 o 
 -15   9   1      450.78      389.11    128.66 o 
 -13   9   1     1608.11     1592.96    380.44 o 
 -11   9   1     7115.35     9041.75   4191.05 o 
  -9   9   1    14712.60    13472.24    839.15 o 
  -7   9   1    14887.73    13350.98    832.20 o 
  -5   9   1      163.31       17.82    106.39 o 
  -3   9   1       55.35        0.25    109.21 o 
  -1   9   1      405.88      315.70    195.65 o 
   1   9   1      376.48       81.86    119.43 o 
   3   9   1     5495.72     5382.53    340.99 o 
   5   9   1    11549.60    11476.88    409.73 o 
   7   9   1    10063.20    10651.06    396.34 o 
   9   9   1     3801.16     3494.67    253.48 o 
  11   9   1     1633.21     2416.98   4936.33 o 
  13   9   1        0.45     -111.91    127.74 o 
  15   9   1      349.57      181.15    169.57 o 
  17   9   1     3420.65     3814.77    898.79 o 
 -16  10   1       87.45      -66.21    422.80 o 
 -14  10   1       85.94       54.90    170.34 o 
 -12  10   1      186.52       18.35    170.85 o 
 -10  10   1      187.64      158.70    181.02 o 
  -8  10   1      148.56      284.18    207.31 o 
  -6  10   1      176.84       77.86    173.83 o 
  -4  10   1      232.67       72.00    137.88 o 
  -2  10   1       26.90      -27.35    127.47 o 
   0  10   1      533.58      289.98    163.66 o 
   2  10   1      118.66      -57.77    118.72 o 
   4  10   1       41.15       27.30    120.32 o 
   6  10   1       91.38       14.32    120.95 o 
   8  10   1       10.41      -39.43    165.15 o 
  12  10   1       86.07      -57.03    174.82 o 
  14  10   1       21.05     -124.85    251.69 o 
  -5  11   1     1396.71     1443.69    331.54 o 
  -3  11   1      198.62       81.91    138.14 o 
  -1  11   1       33.32      -24.99    130.55 o 
   1  11   1     2263.47     2220.73    291.96 o 
   3  11   1     2623.92     2900.37    325.18 o 
   5  11   1     3768.96     4036.77    330.66 o 
 -32   0   2     7541.52     7855.86    365.87 o 
 -30   0   2      799.32      485.86    129.69 o 
 -28   0   2     1864.29     1786.42    171.75 o 
 -26   0   2       66.31       73.19     82.65 o 
 -24   0   2     1275.24     1202.94    107.76 o 
 -22   0   2    26784.10    27395.82   1058.74 o 
 -20   0   2    25520.86    26151.50    870.72 o 
 -18   0   2    52097.06    54910.60   2286.03 o 
 -16   0   2    33757.33    36522.35    808.49 o 
 -14   0   2    26962.37    26305.26    593.41 o 
 -12   0   2     2990.28     3453.37    152.27 o 
 -10   0   2     7216.23     7028.07    238.28 o 
  -8   0   2    58859.20    56115.77   2198.79 o 
  -6   0   2    35441.57    38045.82   1497.52 o 
   0   0   2   109374.29   108763.37   2726.68 o 
   2   0   2    25709.81    26333.19    680.31 o 
   4   0   2     6230.54     6950.63    326.58 o 
   6   0   2      779.73      697.84     43.29 o 
   8   0   2    31955.34    32013.97    687.21 o 
  10   0   2    44021.04    43969.33    936.32 o 
  12   0   2    75146.47    77230.56   1610.36 o 
  14   0   2    41132.59    41992.91    921.42 o 
  16   0   2    22708.26    23684.02    706.91 o 
  18   0   2      385.29      284.44     65.58 o 
  20   0   2     7294.15     7307.11    312.88 o 
  22   0   2    14654.26    15576.46    530.78 o 
  24   0   2    12030.72    12467.73    496.07 o 
  26   0   2    11433.99    12615.73    698.05 o 
  28   0   2     2742.33     2793.69    316.17 o 
  30   0   2     5176.99     5702.43    458.26 o 
 -33   1   2      412.65      197.08     95.81 o 
 -31   1   2       19.40      -91.74     61.16 o 
 -29   1   2       17.52      -33.37     55.52 o 
 -27   1   2       73.46       13.69     63.03 o 
 -25   1   2     1792.71     1773.24    106.11 o 
 -23   1   2     1143.95     1059.28     80.39 o 
 -21   1   2     4692.45     4693.31    138.03 o 
 -19   1   2       28.82      -36.47     30.05 o 
 -17   1   2     4484.64     4111.80    148.44 o 
 -15   1   2    19534.35    21290.60    352.75 o 
 -13   1   2    35558.27    37346.34    572.07 o 
 -11   1   2     1066.84     1159.70    105.60 o 
  -9   1   2     2004.19     2075.55     86.19 o 
  -7   1   2    27493.20    27364.45    882.37 o 
  -5   1   2     4140.67     4375.95     98.16 o 
  -3   1   2     2836.14     2942.58     72.26 o 
  -1   1   2    23625.95    25201.16    461.50 o 
   1   1   2    47702.97    50003.18   1166.51 o 
   3   1   2    16564.86    16479.22    360.12 o 
   5   1   2    10170.95    10921.09    256.85 o 
   7   1   2     4582.79     4452.84    103.58 o 
   9   1   2      917.07      902.14     64.10 o 
  11   1   2    18947.21    19827.50    355.91 o 
  13   1   2     2177.30     2174.06     75.51 o 
  15   1   2     2019.44     1827.10     70.65 o 
  17   1   2       30.48      -50.57     33.71 o 
  19   1   2     1648.37     1600.77     81.46 o 
  21   1   2      721.81      698.32     85.30 o 
  23   1   2     1251.83     1194.85    114.53 o 
  25   1   2     3651.65     3661.15    196.95 o 
  27   1   2      711.55      427.77    291.74 o 
  29   1   2      484.12      170.85    194.16 o 
 -32   2   2     2564.71     2456.17    211.95 o 
 -30   2   2     2946.88     2948.81    175.29 o 
 -28   2   2        1.63      -89.50     59.66 o 
 -26   2   2      571.05      433.95     85.24 o 
 -24   2   2      110.66       -3.68     55.31 o 
 -22   2   2     5580.09     5321.89    214.06 o 
 -20   2   2    28551.07    28002.51    681.52 o 
 -18   2   2    27120.43    26929.98    489.12 o 
 -16   2   2    39337.07    41004.98    702.60 o 
 -14   2   2     7741.68     7842.65    189.82 o 
 -12   2   2      932.34      973.10     76.72 o 
 -10   2   2       30.74       33.05     31.27 o 
  -6   2   2    43800.05    43431.14    965.81 o 
  -4   2   2    68868.22    66971.52   1217.23 o 
  -2   2   2    15967.06    15745.43    308.29 o 
   0   2   2    67990.55    68533.51   2807.65 o 
   2   2   2   108394.70   108653.80   3470.42 o 
   4   2   2     2557.28     2754.89     80.46 o 
   6   2   2     6982.76     6635.77    135.30 o 
   8   2   2    39601.15    40289.47    609.29 o 
  10   2   2    60057.29    62932.79    935.61 o 
  12   2   2    11648.55    10717.22    201.69 o 
  14   2   2    22750.92    23541.00    393.18 o 
  16   2   2    13720.16    14357.41    268.49 o 
  18   2   2      552.42      443.29     52.49 o 
  20   2   2       43.75       14.26     43.79 o 
  22   2   2      616.37      606.55     83.51 o 
  24   2   2     4791.77     4734.44    223.89 o 
  26   2   2     5796.85     5644.30    390.06 o 
  28   2   2     5109.81     5230.72    318.45 o 
  30   2   2     2485.75     2753.27    389.57 o 
 -33   3   2     1698.24     1781.07    198.69 o 
 -31   3   2     3075.10     3168.88    239.34 o 
 -29   3   2     2425.65     2495.15    219.58 o 
 -27   3   2      186.44      124.29     79.01 o 
 -25   3   2      714.90      361.50    218.76 o 
 -23   3   2     9674.00     8585.78    633.90 o 
 -21   3   2    13885.54    14150.34    569.31 o 
 -19   3   2     9468.10     9872.56    320.06 o 
 -17   3   2    30265.85    31130.53   1277.38 o 
 -15   3   2    11798.97    12042.51    651.62 o 
 -13   3   2    15453.49    17480.22    832.88 o 
 -11   3   2        2.32      -14.66     40.91 o 
  -9   3   2     1630.00     1751.29     96.61 o 
  -7   3   2    44685.49    45836.82   1205.76 o 
  -5   3   2    43494.01    42209.91    790.38 o 
  -3   3   2    93152.64    88617.21   1610.01 o 
  -1   3   2    25624.29    25434.09    493.03 o 
   1   3   2    35363.25    35509.98    674.30 o 
   3   3   2      750.34      686.46     97.01 o 
   5   3   2      748.88      852.82     53.84 o 
   7   3   2    57557.74    61562.09   1131.00 o 
   9   3   2    15951.32    15807.79    335.87 o 
  11   3   2    31778.62    32317.37    511.42 o 
  13   3   2    19350.65    20254.62    346.85 o 
  15   3   2    19770.59    21101.56    366.44 o 
  17   3   2     1850.32     1615.24     86.21 o 
  19   3   2      127.41       36.26     65.78 o 
  21   3   2     2963.28     3383.35    184.68 o 
  23   3   2     4522.64     4796.05    226.09 o 
  25   3   2     5943.49     6190.53    267.15 o 
  27   3   2     3013.74     3126.38    273.15 o 
  29   3   2     3136.86     3260.88    319.64 o 
 -32   4   2        8.54       13.45    116.27 o 
 -30   4   2     1601.96     1456.16    218.59 o 
 -28   4   2       91.81      158.24    140.85 o 
 -26   4   2      283.49      234.34    104.21 o 
 -24   4   2     7452.02     7048.82    418.64 o 
 -22   4   2     4914.97     4689.21    265.18 o 
 -20   4   2     8745.23     8712.27    471.31 o 
 -18   4   2       50.25       -8.39     53.80 o 
 -16   4   2     7760.71     7629.51    317.86 o 
 -14   4   2      276.37      233.32     64.37 o 
 -12   4   2     1467.01     1300.68    145.57 o 
 -10   4   2    22218.35    22483.93    456.65 o 
  -8   4   2     2205.37     2149.10    114.08 o 
  -6   4   2     7477.09     7224.42    226.80 o 
  -4   4   2    15049.96    15638.74    483.79 o 
   0   4   2      416.35      546.80     63.82 o 
   2   4   2       22.39      -29.92     19.95 o 
   4   4   2      408.83      478.89     53.34 o 
   6   4   2     6328.06     6582.22    176.67 o 
   8   4   2     1500.86     1359.08     69.91 o 
  10   4   2    14761.81    15057.03    327.55 o 
  12   4   2     1187.15     1114.50     71.85 o 
  14   4   2      803.95      715.18     73.55 o 
  16   4   2      328.44      224.86     84.01 o 
  18   4   2     1584.16     1558.50    145.02 o 
  20   4   2     1507.03     1392.93    151.92 o 
  22   4   2       41.74      -30.97     75.15 o 
  24   4   2     1892.11     2126.13    183.92 o 
  26   4   2        2.77     -133.10     88.73 o 
  28   4   2      861.20      990.85    202.61 o 
 -29   5   2     1350.56     1351.17    208.38 o 
 -27   5   2      809.46      484.32    153.86 o 
 -25   5   2      606.19      398.55    116.72 o 
 -23   5   2     3312.07     3350.43    199.60 o 
 -21   5   2     9932.28    10274.66    688.59 o 
 -19   5   2    11285.92    11748.41    495.84 o 
 -17   5   2    10108.07    10195.42    563.78 o 
 -15   5   2    14570.50    14491.53    535.94 o 
 -13   5   2     1816.63     1590.62    121.44 o 
 -11   5   2      102.96      146.40     56.96 o 
  -9   5   2     9181.06     9000.71    289.62 o 
  -7   5   2     1099.64      847.58     94.39 o 
  -5   5   2    34266.46    33181.01    796.86 o 
  -3   5   2    44154.41    45761.01   1926.50 o 
  -1   5   2    55609.07    53787.19   1564.48 o 
   1   5   2    17502.73    17936.20    484.10 o 
   3   5   2    20303.87    20213.99    427.90 o 
   5   5   2     4570.54     4361.45    144.51 o 
   7   5   2     1989.72     1940.99     85.13 o 
   9   5   2    19979.08    20345.85    397.23 o 
  11   5   2    20811.08    21961.77    425.69 o 
  13   5   2    29086.09    28585.80    629.35 o 
  15   5   2    10227.47    10116.11    348.51 o 
  17   5   2     5420.76     5568.77    250.00 o 
  19   5   2      707.81      434.88    110.08 o 
  21   5   2      360.99      231.64    105.89 o 
  23   5   2     2062.97     2664.25    394.31 o 
  25   5   2     3256.35     3827.14    233.62 o 
  27   5   2     3431.22     3873.17    245.16 o 
 -28   6   2        8.70     -140.02    117.47 o 
 -26   6   2       23.48      -87.13    108.45 o 
 -24   6   2       41.05      -54.96     89.25 o 
 -22   6   2      546.76      474.83    114.42 o 
 -20   6   2     4267.51     4190.61    259.24 o 
 -18   6   2     1601.81     1775.57    173.45 o 
 -16   6   2      706.48      611.29    107.04 o 
 -14   6   2      254.77      147.36     72.91 o 
 -12   6   2      154.95       10.17     57.73 o 
 -10   6   2      267.47      197.61     67.83 o 
  -8   6   2       53.26       62.33     58.73 o 
  -6   6   2     2364.90     2302.51    188.17 o 
  -4   6   2     1231.39     1054.38    102.83 o 
  -2   6   2     3569.49     3339.76    153.15 o 
   0   6   2     5228.85     5152.40    190.39 o 
   2   6   2       52.70      -40.82     51.67 o 
   4   6   2     1091.56      870.89    110.22 o 
   6   6   2     3058.83     2835.05    125.04 o 
   8   6   2     1746.44     1716.71     94.50 o 
  10   6   2     3386.17     3233.53    121.86 o 
  12   6   2      847.25      679.52     95.80 o 
  14   6   2      549.97      491.67    148.62 o 
  16   6   2       24.48      -56.50     77.82 o 
  18   6   2      106.24       57.72     90.50 o 
  20   6   2      582.54      430.97    127.90 o 
  22   6   2      111.46      -33.44     96.06 o 
  24   6   2      648.01      302.24    124.69 o 
 -27   7   2        1.87       -7.58    132.46 o 
 -25   7   2      313.46       32.95    128.15 o 
 -23   7   2     2770.11     3094.98    259.56 o 
 -21   7   2     8064.75     8423.66    346.92 o 
 -19   7   2    14251.18    15161.70    495.19 o 
 -17   7   2     5143.11     4878.73    309.09 o 
 -15   7   2     3748.86     3672.15    235.70 o 
 -13   7   2       47.55       31.12     73.54 o 
 -11   7   2        1.51      -76.61     60.57 o 
  -9   7   2     9323.59     9988.38    857.42 o 
  -7   7   2    10369.36    11511.47   1308.88 o 
  -5   7   2    21890.63    22372.22    669.56 o 
  -3   7   2    16647.60    16656.37    633.45 o 
  -1   7   2    11777.43    12681.73    679.70 o 
   1   7   2     2096.24     1711.01    180.47 o 
   3   7   2     1040.81      771.16    144.97 o 
   5   7   2    11947.02    12447.45    511.86 o 
   7   7   2     3082.89     3028.53    123.94 o 
   9   7   2     3790.91     4165.03    182.07 o 
  11   7   2     3667.37     3769.95    348.64 o 
  13   7   2    15100.53    16279.58    937.04 o 
  15   7   2     4030.59     3975.55    225.26 o 
  17   7   2      525.53      605.39    134.24 o 
  19   7   2      106.49       29.89     99.10 o 
  21   7   2      100.99     -109.45     95.28 o 
  23   7   2     1484.54     1657.92    204.11 o 
 -24   8   2     1146.73     1142.55    211.66 o 
 -22   8   2      158.67      222.14    139.29 o 
 -20   8   2     3085.51     3115.18    210.33 o 
 -18   8   2     4492.83     4069.29    236.01 o 
 -16   8   2     6937.53     6654.51    482.12 o 
 -14   8   2      733.05      650.63    125.67 o 
 -12   8   2      153.30       99.26     90.32 o 
 -10   8   2     1528.37     1787.68    200.37 o 
  -8   8   2       47.68       -3.05     79.22 o 
  -6   8   2     4475.85     6856.61   6375.69 o 
  -4   8   2     5861.44     5891.74    340.72 o 
  -2   8   2     5199.56     4937.60    309.92 o 
   0   8   2     2151.11     2153.56    205.06 o 
   2   8   2     2107.23     1825.20    244.88 o 
   4   8   2     2809.23     2489.61    168.69 o 
   6   8   2     1802.38     1677.36    165.34 o 
   8   8   2     5505.13     5426.23    295.76 o 
  10   8   2     4785.42     6834.09   5031.66 o 
  12   8   2     1704.19     2165.14    310.73 o 
  14   8   2     1448.20     1607.88    186.11 o 
  16   8   2      448.49      431.56    132.82 o 
  18   8   2     2815.64     2997.79    240.63 o 
  20   8   2       49.23     -108.61    108.97 o 
 -21   9   2      435.85      450.29    176.53 o 
 -19   9   2      700.88      721.50    149.29 o 
 -17   9   2     1257.92     1514.58    235.44 o 
 -15   9   2      576.57      485.00    128.97 o 
 -13   9   2      970.24      876.92    548.51 o 
 -11   9   2       11.34      -78.07    139.44 o 
  -9   9   2      372.70      504.64   1492.32 o 
  -7   9   2      889.92      609.52    211.52 o 
  -5   9   2       96.87       37.94    137.13 o 
  -3   9   2     4623.86     4418.28    305.31 o 
  -1   9   2      505.73      456.54    154.41 o 
   1   9   2      949.71      865.16    185.03 o 
   3   9   2       94.42       -3.44     88.09 o 
   5   9   2       83.93       38.25     97.04 o 
   7   9   2      601.69      493.00    129.11 o 
   9   9   2       78.04     -102.66    136.14 o 
  11   9   2     2042.28     2381.53    337.00 o 
  13   9   2     1380.08     2296.79   1503.36 o 
  15   9   2      518.75      822.85    220.16 o 
  17   9   2       85.38      307.91    176.83 o 
 -16  10   2     1941.59     2567.85   1772.41 o 
 -14  10   2     1860.92     2677.47   2799.03 o 
 -12  10   2        1.80      128.80    638.15 o 
 -10  10   2     1053.23      927.18    289.63 o 
  -8  10   2     2281.47     2216.38    374.44 o 
  -6  10   2     4580.11     4582.58    476.36 o 
  -4  10   2     5224.78     4879.90    484.79 o 
  -2  10   2     4309.47     4307.29    320.73 o 
   0  10   2     3351.98     3378.70    288.40 o 
   2  10   2      927.31      767.33    186.10 o 
   4  10   2       65.09       63.18    125.33 o 
   6  10   2      536.59      560.18    254.92 o 
   8  10   2     3585.99     3706.53    284.93 o 
  10  10   2     2874.78     2951.40    344.19 o 
  12  10   2     3967.19     3554.72    385.11 o 
  -7  11   2       34.49       67.45    193.42 o 
  -5  11   2       32.41      -12.40    168.62 o 
  -3  11   2       28.35     -134.40    174.33 o 
  -1  11   2      394.74      302.31    157.45 o 
   1  11   2       51.63     -117.02    134.10 o 
   3  11   2       56.65     -173.59    128.92 o 
 -33   1   3     1168.84      874.07    151.68 o 
 -31   1   3     6971.42     7196.69    247.40 o 
 -29   1   3     5624.10     5629.28    206.59 o 
 -27   1   3    22478.65    23979.39    552.22 o 
 -25   1   3    16947.17    17389.06    422.39 o 
 -23   1   3     4071.26     3930.00    153.24 o 
 -21   1   3      400.16      227.74     58.70 o 
 -19   1   3     4490.75     4651.78    156.86 o 
 -17   1   3    26962.82    26615.31   1289.52 o 
 -15   1   3    26460.28    26399.70    822.96 o 
 -13   1   3    45263.40    45508.80   1031.23 o 
 -11   1   3    46953.34    46357.62   1038.82 o 
  -9   1   3    22415.30    22185.99    427.70 o 
  -7   1   3      358.27      295.74     28.11 o 
  -5   1   3       74.43       37.65     20.26 o 
  -3   1   3    11192.60    11815.20    232.95 o 
   1   1   3    50891.40    51897.08   1056.61 o 
   3   1   3    16760.24    16487.90    454.59 o 
   5   1   3    24486.11    23670.20    777.77 o 
   7   1   3    15870.58    15769.42    390.47 o 
   9   1   3     2694.07     2859.51     74.49 o 
  11   1   3     5097.83     5293.56    133.22 o 
  13   1   3    20334.61    20532.90    373.73 o 
  15   1   3    16657.51    17683.05    312.63 o 
  17   1   3    32434.11    32527.23    580.30 o 
  19   1   3     6291.92     6108.04    172.04 o 
  21   1   3     9988.53    10657.71    290.30 o 
  23   1   3      106.87       21.67     63.99 o 
  25   1   3      127.16      -25.15    113.98 o 
  27   1   3      425.86      432.03    150.34 o 
  29   1   3     1066.16     1140.16    279.47 o 
 -34   2   3       49.38        9.04    106.61 o 
 -32   2   3     1063.66      883.31    125.88 o 
 -30   2   3     2224.19     2167.06    159.13 o 
 -28   2   3     4469.45     4278.10    205.41 o 
 -26   2   3     3776.36     3326.91    288.11 o 
 -24   2   3     1128.05      758.15    131.13 o 
 -22   2   3      265.39      227.12     70.79 o 
 -20   2   3     1794.82     1608.05    118.21 o 
 -18   2   3     1121.15     1237.40    110.02 o 
 -16   2   3    46570.38    48749.43   1125.36 o 
 -14   2   3     9951.74    10653.15    305.20 o 
 -12   2   3    46925.90    47799.45   1558.18 o 
 -10   2   3     9103.79     9633.79    437.24 o 
  -8   2   3     3196.04     2897.21     81.39 o 
  -6   2   3    17927.01    18806.13    492.56 o 
  -4   2   3        8.39       40.80     18.93 o 
  -2   2   3    42936.98    42696.14   1575.49 o 
   0   2   3    28117.41    30998.34    727.12 o 
   2   2   3      704.24      560.12     71.38 o 
   4   2   3     9961.45    10651.80    198.36 o 
   6   2   3    23519.40    24560.72    419.78 o 
  12   2   3      503.23      427.58     41.81 o 
  14   2   3     3010.56     3003.03     92.78 o 
  16   2   3     3670.48     3544.82    118.72 o 
  18   2   3     6436.41     6590.35    178.22 o 
  20   2   3     3334.59     3338.36    143.81 o 
  22   2   3     1266.80     1452.02    191.48 o 
  24   2   3       96.87      -67.15    100.96 o 
  26   2   3      414.14      298.39    137.52 o 
  28   2   3      905.17      870.40    374.43 o 
 -33   3   3      556.47      462.86    139.18 o 
 -31   3   3      615.56      669.42    127.19 o 
 -29   3   3     4747.73     4313.38    411.74 o 
 -27   3   3     2278.76     1946.01    322.42 o 
 -25   3   3      360.59      112.88     81.98 o 
 -23   3   3      123.45        0.32     61.44 o 
 -21   3   3     1088.59     1092.78    115.89 o 
 -19   3   3     4793.86     4867.69    203.53 o 
 -17   3   3     5771.05     5852.18    276.63 o 
 -15   3   3    13355.06    13076.42    630.64 o 
 -13   3   3    12316.90    11375.04    641.34 o 
 -11   3   3    19530.19    19531.04   1081.18 o 
  -9   3   3    22725.22    23466.37   1487.63 o 
  -7   3   3     7075.23     7318.32    223.97 o 
  -5   3   3     7298.64     7946.55    183.74 o 
  -3   3   3     3192.32     2905.63     88.82 o 
   1   3   3    15335.77    15570.78    377.36 o 
   3   3   3    17990.98    17861.83    367.71 o 
   5   3   3    39427.94    41007.34    775.09 o 
   7   3   3       14.01      -27.76     19.08 o 
   9   3   3     1958.00     1838.55     63.63 o 
  11   3   3     4635.51     4464.04    110.92 o 
  13   3   3     1125.34     1097.22     68.95 o 
  15   3   3    10467.58    10466.33    268.54 o 
  17   3   3     5467.57     5523.92    183.64 o 
  19   3   3     8880.12     9128.17    368.56 o 
  21   3   3     1460.60     1338.11    142.24 o 
  23   3   3     3256.86     3261.32    247.09 o 
  25   3   3       34.23      -54.19    107.78 o 
  27   3   3       48.18       19.72    125.85 o 
 -32   4   3     2359.32     2362.92    303.16 o 
 -30   4   3     7414.45     7274.55    910.69 o 
 -28   4   3     9099.17     8048.43   1032.47 o 
 -26   4   3     5523.69     5308.58    365.14 o 
 -24   4   3     3408.39     3421.60    273.84 o 
 -22   4   3     2609.52     2494.18    223.12 o 
 -20   4   3     1414.16     1242.11    140.09 o 
 -18   4   3     6000.67     6075.57    547.99 o 
 -16   4   3     7832.31     8141.04    609.21 o 
 -14   4   3    20982.21    21020.21   1604.61 o 
 -12   4   3    42592.89    43264.48   2499.61 o 
 -10   4   3    48309.04    48148.63   2670.11 o 
  -8   4   3    11662.78    11482.99    395.93 o 
  -6   4   3      242.15      351.53     60.24 o 
  -4   4   3    12570.40    12608.21    277.60 o 
  -2   4   3    20667.94    20105.89    409.15 o 
   0   4   3    33823.18    32379.43    690.39 o 
   2   4   3    56743.54    59304.49   1242.24 o 
   4   4   3    43668.34    45417.72    866.84 o 
   6   4   3    26486.07    27522.40    554.78 o 
   8   4   3     4404.32     4222.23    137.06 o 
  10   4   3      183.72      126.08     38.97 o 
  12   4   3     4294.09     4227.67    234.53 o 
  14   4   3     9141.91     9326.91    252.12 o 
  16   4   3    19798.60    21128.79    759.11 o 
  18   4   3     9127.47     9837.65    550.87 o 
  20   4   3     4527.76     4930.16    236.88 o 
  22   4   3     1319.72     1372.64    162.31 o 
  24   4   3      534.47      264.38    144.00 o 
  26   4   3      464.49      338.10    207.43 o 
 -31   5   3        2.60     -112.86    116.12 o 
 -29   5   3      145.52       -1.48    119.83 o 
 -27   5   3       23.34     -113.38     75.58 o 
 -25   5   3        0.58      -72.21     77.02 o 
 -23   5   3       44.36      -52.95     75.37 o 
 -21   5   3       42.59        1.40     71.71 o 
 -19   5   3       61.52       -2.53     61.17 o 
 -17   5   3     1931.79     1941.21    221.83 o 
 -15   5   3      847.05      688.34     97.33 o 
 -13   5   3     1548.35     1466.69    126.98 o 
 -11   5   3     1408.63     1429.64    117.29 o 
  -9   5   3     3842.82     4106.46    226.02 o 
  -7   5   3     1780.07     2083.05    117.41 o 
  -5   5   3       13.66      -43.77     29.18 o 
  -3   5   3     1708.84     2024.78     88.07 o 
  -1   5   3     1598.68     1719.23     88.80 o 
   1   5   3     2214.34     2092.62     80.29 o 
   3   5   3      171.94      143.60     53.95 o 
   5   5   3     1841.04     1713.50    114.75 o 
   7   5   3      196.99      175.94     49.75 o 
   9   5   3     1076.67     1020.67     75.74 o 
  11   5   3      830.53      723.16     78.78 o 
  13   5   3      178.32      146.08     58.43 o 
  15   5   3     1911.98     1724.58    151.80 o 
  17   5   3        9.04      -95.78     73.10 o 
  19   5   3      313.83      314.00    121.67 o 
  21   5   3      160.90       34.54     93.10 o 
  23   5   3     1417.72     1551.14    184.75 o 
  25   5   3      273.95      144.58    177.55 o 
 -28   6   3     4144.04     4099.58    594.64 o 
 -26   6   3     2721.73     2706.47    217.86 o 
 -24   6   3     6182.86     6456.00    412.81 o 
 -22   6   3     2111.64     2029.16    189.08 o 
 -20   6   3       35.56       52.01     83.73 o 
 -18   6   3     8760.12     9157.57    379.70 o 
 -16   6   3     1404.38     1334.17    137.87 o 
 -14   6   3    19310.76    18976.32    684.03 o 
 -12   6   3    16008.34    15888.17    712.05 o 
 -10   6   3    18607.83    18370.06    687.14 o 
  -8   6   3     1464.56     1480.55    118.95 o 
  -6   6   3     5032.07     4688.26    191.22 o 
  -4   6   3     3968.19     3752.42    223.17 o 
  -2   6   3     6582.09     6375.99    186.54 o 
   0   6   3    42463.03    42725.87   1147.35 o 
   2   6   3    25353.45    25694.33    660.01 o 
   4   6   3    36965.11    38312.64    770.73 o 
   6   6   3    10248.44    10459.37    277.25 o 
   8   6   3    10539.86    10623.02    252.50 o 
  10   6   3      263.90      226.08     61.20 o 
  12   6   3     3601.77     3691.55    225.66 o 
  14   6   3     5073.84     5380.69    250.71 o 
  16   6   3     8631.66     8579.22    337.30 o 
  18   6   3     8374.60     8598.24    343.08 o 
  20   6   3     4403.35     4788.91    386.76 o 
  22   6   3     1578.60     1797.94    206.35 o 
  24   6   3      530.76      354.46    136.66 o 
 -27   7   3      354.99      179.33    153.30 o 
 -25   7   3     1130.80     1167.02    165.68 o 
 -23   7   3       15.84      -52.95     94.62 o 
 -21   7   3      345.53      237.87    103.78 o 
 -19   7   3     1742.63     1509.87    163.37 o 
 -17   7   3      236.22      120.97     86.68 o 
 -15   7   3      763.35      746.84    150.63 o 
 -13   7   3     2575.70     2426.49    158.86 o 
 -11   7   3     7574.14     7332.97    366.14 o 
  -9   7   3     4019.60     3739.95    277.69 o 
  -7   7   3     2306.27     1998.47    138.87 o 
  -5   7   3      824.04      725.99    302.39 o 
  -3   7   3     1014.19      968.81    231.86 o 
  -1   7   3     1321.13     1103.88    161.61 o 
   1   7   3     9861.87     9813.93    334.30 o 
   3   7   3      304.41      166.34     93.76 o 
   5   7   3      298.58      183.84     60.16 o 
   7   7   3       80.92       12.24     46.78 o 
   9   7   3     2336.29     2236.07    178.38 o 
  11   7   3      253.32       30.29     99.53 o 
  13   7   3      668.88      668.92    129.48 o 
  15   7   3     5078.71     5102.63    260.67 o 
  17   7   3      868.56      879.02    151.58 o 
  19   7   3     2056.66     2122.08    207.94 o 
  21   7   3      298.19      263.79    122.07 o 
 -24   8   3      388.50      229.96    149.41 o 
 -22   8   3       49.30     -134.94     89.96 o 
 -20   8   3      223.92      149.10     99.57 o 
 -18   8   3     1934.27     2174.81    194.84 o 
 -16   8   3     3666.88     3785.84    270.97 o 
 -14   8   3     4547.64     4614.71    294.25 o 
 -12   8   3     2659.52     2887.32    192.88 o 
 -10   8   3     2877.23     3315.41    868.53 o 
  -8   8   3     5179.91     5870.97   2383.16 o 
  -6   8   3      161.48       54.62    119.44 o 
  -4   8   3      841.18      894.52    853.89 o 
  -2   8   3     3389.50     3323.13    393.91 o 
   0   8   3     3372.28     3529.45    255.29 o 
   2   8   3      724.07      708.48    289.62 o 
   4   8   3     2779.55     3073.84    173.21 o 
   6   8   3     3454.07     3406.29    197.83 o 
   8   8   3      776.37      642.19    123.48 o 
  10   8   3       55.52       77.96    227.02 o 
  12   8   3        5.69     -127.07     84.71 o 
  14   8   3      655.20      463.84    134.39 o 
  16   8   3     3529.50     3973.10    248.36 o 
  18   8   3     4817.27     4522.07    400.90 o 
 -21   9   3      133.19       -2.66    103.63 o 
 -19   9   3       36.31       -5.45     96.73 o 
 -17   9   3     1532.23     1833.39    400.70 o 
 -15   9   3     4307.03     5012.46   1079.31 o 
 -13   9   3     5592.57     6010.76   1973.14 o 
 -11   9   3     6583.47     8562.96   3863.20 o 
  -9   9   3     3270.13     4861.00   2675.90 o 
  -7   9   3      580.30      344.90    834.05 o 
  -5   9   3       17.32     -153.62    102.41 o 
  -3   9   3     2131.90     1611.07    323.86 o 
  -1   9   3     2824.10     3001.98    321.50 o 
   1   9   3     7974.42     7408.22    680.57 o 
   3   9   3     6828.16     6523.05    573.81 o 
   5   9   3     5957.99     6755.13    369.21 o 
   7   9   3     1965.59     2114.34    244.53 o 
   9   9   3      164.28      178.01    133.24 o 
  11   9   3      195.05      221.44    179.78 o 
  13   9   3      479.47      518.43    200.54 o 
  15   9   3     4427.59     5667.13   1945.98 o 
 -16  10   3      270.93      331.32    227.89 o 
 -14  10   3      190.70      247.48    179.13 o 
 -12  10   3     1041.78     1269.61   1309.68 o 
 -10  10   3        3.42     -163.17    129.69 o 
  -8  10   3       11.93       72.41    181.52 o 
  -6  10   3      124.67      -55.05    158.95 o 
  -4  10   3      514.86      390.31    213.01 o 
  -2  10   3       49.78      -62.74    148.29 o 
   0  10   3       82.04      -11.86    116.94 o 
   2  10   3      929.51     1172.65    213.31 o 
   4  10   3       39.85      -44.14    173.33 o 
   6  10   3       53.61      -44.67    118.65 o 
   8  10   3       41.48     -111.19    109.10 o 
  10  10   3       26.51     -151.51    146.55 o 
  -7  11   3      237.24      162.92    213.50 o 
  -5  11   3       19.36     -205.57    164.90 o 
  -3  11   3     1304.10     1007.75    311.70 o 
   1  11   3     2725.93     2501.08    441.15 o 
 -34   0   4     1076.72     1011.86    166.48 o 
 -32   0   4       13.20     -117.00     78.00 o 
 -30   0   4      596.93      457.98    125.92 o 
 -28   0   4     3583.41     3420.95    251.57 o 
 -26   0   4    12781.76    13217.74    890.85 o 
 -24   0   4    16137.63    16858.09   1420.15 o 
 -22   0   4    25440.75    26006.87   2124.15 o 
 -20   0   4    30034.36    30282.74   1221.65 o 
 -18   0   4     4338.22     4187.44    253.68 o 
 -16   0   4       70.99      -25.53     46.71 o 
 -14   0   4      890.02      583.24    108.12 o 
 -10   0   4   106665.36   109081.24   4234.42 o 
  -8   0   4    23039.82    23128.86   2095.76 o 
  -6   0   4    79246.61    83611.48   2457.43 o 
  -2   0   4     1639.70     1575.54     73.90 o 
   0   0   4     1295.73     1194.53     82.33 o 
   2   0   4     3179.21     3011.89    114.66 o 
   4   0   4    46218.97    46119.47   1191.45 o 
   6   0   4    12839.88    11980.49    580.01 o 
   8   0   4    80468.10    75651.16   3525.83 o 
  10   0   4    37501.85    37484.02    826.84 o 
  12   0   4    48384.08    46515.00   1008.05 o 
  14   0   4      313.64      244.06     53.02 o 
  16   0   4      181.83       99.66     81.00 o 
  18   0   4     9557.50     9944.41    382.01 o 
  20   0   4     5163.20     5298.74    392.17 o 
  22   0   4     1237.86     1262.65    171.19 o 
  24   0   4     4877.08     5025.30    286.25 o 
 -35   1   4      395.42      438.35    149.67 o 
 -33   1   4      237.87       83.95     84.54 o 
 -31   1   4       63.78       36.65     72.10 o 
 -29   1   4       42.61      -16.16     67.41 o 
 -27   1   4     2481.91     2318.71    154.21 o 
 -25   1   4      921.93      773.50    124.91 o 
 -23   1   4     1318.55     1246.47    163.26 o 
 -21   1   4     5174.26     4911.85    334.33 o 
 -19   1   4       25.00      -63.78     42.52 o 
 -17   1   4     8296.16     8580.48    561.58 o 
 -15   1   4      341.16      408.09     61.05 o 
 -13   1   4       15.18        4.70     31.36 o 
 -11   1   4    16603.18    16280.52    330.51 o 
  -9   1   4     8492.24     8637.31    234.12 o 
  -7   1   4     1508.26     1379.96     58.64 o 
  -5   1   4     5113.13     5537.51    169.19 o 
  -3   1   4    90847.76    94065.66   2235.75 o 
  -1   1   4    70840.07    76658.38   2318.58 o 
   1   1   4      634.43      673.50     52.00 o 
   3   1   4      192.32      110.76     30.12 o 
   5   1   4      524.65      499.11     66.21 o 
   7   1   4     2834.57     2498.96     98.77 o 
   9   1   4    18142.08    19348.72    497.85 o 
  11   1   4     4424.63     4386.29    106.89 o 
  13   1   4     2633.17     2450.50     91.90 o 
  15   1   4     1259.42     1122.73     76.11 o 
  17   1   4      319.34      395.00     71.77 o 
  19   1   4      102.60       28.79     60.18 o 
  21   1   4     2211.76     2153.12    129.24 o 
  23   1   4    10415.43    10869.89    448.03 o 
  25   1   4      702.64      695.71    162.42 o 
  27   1   4      387.27      136.26    147.18 o 
 -34   2   4     1009.22      884.57    132.88 o 
 -32   2   4      176.23       63.74    105.91 o 
 -30   2   4        5.42     -105.19     70.13 o 
 -28   2   4     1067.32     1052.70    149.69 o 
 -26   2   4     4321.72     3914.09    325.28 o 
 -24   2   4     8868.10     7642.82    921.73 o 
 -22   2   4    11630.85    11120.60   1016.20 o 
 -20   2   4    23588.92    23411.82   1750.76 o 
 -18   2   4    15353.01    15549.64    701.93 o 
 -16   2   4     2457.73     2779.50    133.38 o 
 -14   2   4      752.15      683.50     40.52 o 
 -12   2   4    15033.38    15405.68    316.06 o 
 -10   2   4    27474.84    27473.37    527.23 o 
  -8   2   4    60059.23    59297.20   1084.76 o 
  -6   2   4    74329.09    70766.00   1510.27 o 
  -4   2   4    21217.86    21062.22    482.58 o 
  -2   2   4    27200.80    28475.84    921.50 o 
   0   2   4    13631.49    13495.24    301.83 o 
   2   2   4     4721.44     4515.83    139.41 o 
   4   2   4    18334.61    18109.88    420.03 o 
   6   2   4    54382.02    56316.52   1010.48 o 
   8   2   4    52558.85    54867.71    991.02 o 
  10   2   4    19730.48    20016.64    335.83 o 
  12   2   4     8868.71     9014.53    204.32 o 
  14   2   4     1995.10     1774.06     98.45 o 
  16   2   4      145.76       46.01     41.51 o 
  18   2   4     3993.36     4141.98    186.27 o 
  20   2   4     5811.41     5677.81    232.84 o 
  22   2   4     3422.05     3945.61    260.43 o 
  24   2   4     5854.36     5947.63    332.72 o 
  26   2   4     5579.26     5784.83    367.13 o 
 -33   3   4      835.78      529.14    119.12 o 
 -31   3   4      315.73      275.40    102.52 o 
 -29   3   4     2272.92     1948.88    234.16 o 
 -27   3   4     2589.02     2321.51    400.62 o 
 -25   3   4     7763.84     7404.06    990.40 o 
 -23   3   4     1490.26     1325.25    177.35 o 
 -21   3   4    13104.89    13314.94    810.13 o 
 -19   3   4     6205.43     6361.44    397.25 o 
 -17   3   4     4060.03     4105.43    190.82 o 
 -15   3   4     1315.68     1121.57     94.14 o 
 -13   3   4     5614.98     5663.87    384.38 o 
 -11   3   4    22267.04    21590.55   1688.66 o 
  -9   3   4    20784.99    20892.62   1134.03 o 
  -7   3   4    55432.07    55772.84   1930.28 o 
  -5   3   4     6251.12     5695.91    235.13 o 
  -3   3   4    13396.50    12848.18    898.37 o 
  -1   3   4     5879.27     6629.77    231.07 o 
   1   3   4       89.58       67.49     28.99 o 
   3   3   4     5391.91     5087.74    139.76 o 
   5   3   4    18436.01    18899.31    339.25 o 
   7   3   4    21173.13    21290.28    379.29 o 
   9   3   4    23896.29    24285.74    513.85 o 
  11   3   4     3177.21     2982.23    139.65 o 
  13   3   4     1772.16     1695.22     99.71 o 
  15   3   4      102.16       20.99     48.07 o 
  17   3   4      263.37      157.82     61.81 o 
  19   3   4     4499.43     4856.22    315.65 o 
  21   3   4     2962.18     3238.63    242.27 o 
  23   3   4     6981.51     7408.63    552.61 o 
  25   3   4     2084.86     2010.34    246.99 o 
  27   3   4     1528.18     1409.40    275.62 o 
 -32   4   4       17.35      -24.93     91.16 o 
 -30   4   4       88.73       42.66     87.36 o 
 -28   4   4      243.43      141.10     90.98 o 
 -26   4   4     2421.98     2545.16    181.25 o 
 -24   4   4     3528.64     3488.08    194.24 o 
 -22   4   4      499.16      360.59     91.71 o 
 -20   4   4      407.30      368.05     87.39 o 
 -18   4   4        2.78      -44.12     54.78 o 
 -16   4   4       46.85        6.33     52.36 o 
 -14   4   4     1139.38     1157.06    108.52 o 
 -12   4   4    26231.68    27033.14   1916.26 o 
 -10   4   4    13851.31    13819.14    582.62 o 
  -8   4   4    19666.13    20064.36    888.74 o 
  -6   4   4      233.04      126.74     33.63 o 
  -4   4   4     9466.07     9392.06    228.64 o 
  -2   4   4       30.29      -44.91     29.94 o 
   0   4   4      761.03      704.24     62.48 o 
   2   4   4     9815.80     9965.04    281.66 o 
   4   4   4       50.11        6.00     43.88 o 
   6   4   4     4967.59     4649.16    145.57 o 
   8   4   4       22.06        9.15     36.32 o 
  10   4   4     7722.55     7700.05    256.44 o 
  12   4   4     1457.81     1425.39     97.58 o 
  14   4   4      224.40      106.58     57.02 o 
  16   4   4      360.07      279.38     76.50 o 
  18   4   4        0.27      -80.58     72.61 o 
  20   4   4     1833.80     1930.64    171.65 o 
  22   4   4      466.33      320.22    165.52 o 
  24   4   4      669.17      963.95    196.51 o 
  26   4   4      250.68      110.22    134.74 o 
 -31   5   4        3.52     -139.45     92.96 o 
 -29   5   4      163.60      -53.38     92.63 o 
 -27   5   4     4522.16     4377.60    299.06 o 
 -25   5   4     7208.36     7114.99    550.31 o 
 -23   5   4    17130.68    17491.65   1031.14 o 
 -21   5   4    12001.10    12592.27   1113.93 o 
 -19   5   4    22470.89    22513.67   1970.82 o 
 -17   5   4     3290.87     3321.80    268.84 o 
 -15   5   4        4.02      -22.62     54.57 o 
 -13   5   4    14854.59    14828.50    994.40 o 
 -11   5   4     8615.24     8433.76    435.18 o 
  -9   5   4    24773.46    23421.98   1110.28 o 
  -7   5   4    29343.06    27794.12    591.21 o 
  -5   5   4    38373.62    38227.78    790.42 o 
  -3   5   4    14578.51    14283.16    317.11 o 
  -1   5   4     1716.44     1783.62    109.82 o 
   1   5   4     8979.97     8807.61    233.84 o 
   3   5   4    20368.61    21320.44    502.43 o 
   5   5   4    20997.68    21029.54    456.78 o 
   7   5   4    42178.04    43509.36    975.33 o 
   9   5   4    21626.61    23171.76    573.97 o 
  11   5   4    11225.31    10974.31    393.89 o 
  13   5   4      554.22      569.26     78.40 o 
  15   5   4     1984.10     1708.26    157.51 o 
  17   5   4      398.53      416.81    106.35 o 
  19   5   4     1200.39     1388.39    197.26 o 
  21   5   4     5233.52     5630.37    423.95 o 
  23   5   4     2334.01     2607.37    502.29 o 
 -30   6   4       61.36       94.04    137.30 o 
 -28   6   4      107.41      -43.95     99.73 o 
 -26   6   4        4.33     -124.90     83.26 o 
 -24   6   4      205.28       81.49     98.29 o 
 -22   6   4      303.21      123.96     92.42 o 
 -20   6   4      249.88      186.89     94.20 o 
 -18   6   4        8.62      -31.00     67.98 o 
 -16   6   4     2141.42     2015.77    191.36 o 
 -14   6   4       20.13        4.95     57.77 o 
 -12   6   4      810.89      716.89     99.54 o 
 -10   6   4     1729.92     1609.20    190.86 o 
  -8   6   4     1275.69     1194.46    109.32 o 
  -6   6   4     1464.15     1563.03    115.04 o 
  -4   6   4     2266.31     2225.96    130.05 o 
  -2   6   4      133.02        9.99     54.33 o 
   0   6   4       62.83      -28.56     68.91 o 
   2   6   4      759.07      650.76    136.19 o 
   4   6   4       46.23      -69.16     46.11 o 
   6   6   4       78.06       14.14     59.23 o 
   8   6   4     2329.59     2377.80    184.76 o 
  10   6   4     1079.29     1084.30    109.88 o 
  12   6   4       69.46       -0.98     69.60 o 
  14   6   4      250.74      129.89     92.63 o 
  16   6   4      247.91       -2.94     85.91 o 
  18   6   4      544.84      509.28    168.13 o 
  20   6   4        0.67      -81.14     94.25 o 
  22   6   4      286.82      225.99    126.37 o 
 -27   7   4     1941.73     1895.48    207.83 o 
 -25   7   4     4393.89     4533.53    394.42 o 
 -23   7   4     7871.09     8269.11    745.95 o 
 -21   7   4     2692.57     2817.45    240.39 o 
 -19   7   4     6959.44     6796.58    293.69 o 
 -17   7   4      552.53      447.67    108.23 o 
 -15   7   4     1825.55     1845.37    209.31 o 
 -13   7   4     4501.69     4397.81    229.23 o 
 -11   7   4     3598.44     3509.57    237.59 o 
  -9   7   4    14269.58    14975.68    951.47 o 
  -7   7   4    11699.25    12612.84   1259.34 o 
  -5   7   4    11043.41    12030.03   1704.21 o 
  -3   7   4     3522.82     3875.77    571.20 o 
  -1   7   4      104.44       23.43     67.98 o 
   1   7   4     4774.73     4519.22    212.06 o 
   3   7   4     2162.80     2179.00    123.16 o 
   5   7   4     3570.73     3452.26    200.12 o 
   7   7   4    10918.54    11391.25    355.64 o 
   9   7   4     6026.41     5729.09    300.22 o 
  11   7   4     5196.98     5574.09    504.96 o 
  13   7   4     1680.18     1642.19    182.65 o 
  15   7   4        1.69     -115.32     76.88 o 
  17   7   4      511.35      408.20    121.05 o 
  19   7   4     1028.58     1051.29    164.09 o 
 -24   8   4     1353.38     1189.65    172.77 o 
 -22   8   4     2533.68     2698.05    221.33 o 
 -20   8   4     2912.77     2797.89    206.10 o 
 -18   8   4     2055.18     2093.65    189.35 o 
 -16   8   4      170.59       43.32     92.20 o 
 -14   8   4      168.91      136.43     85.54 o 
 -12   8   4     4667.41     5277.78   1236.40 o 
 -10   8   4     7101.01     6955.83   1141.30 o 
  -8   8   4    14398.92    15659.04   3421.93 o 
  -6   8   4     3257.86     3672.27    943.05 o 
  -4   8   4     4601.49     6032.73   2148.58 o 
  -2   8   4       33.24     -195.27    274.14 o 
   0   8   4     2146.58     1379.46    286.41 o 
   2   8   4      243.38      111.15     70.38 o 
   4   8   4     2526.80     2476.61    166.40 o 
   6   8   4     8640.06     8824.62    427.97 o 
   8   8   4     3258.92     3176.24    202.16 o 
  10   8   4     4445.83     4311.94    270.35 o 
  12   8   4        8.48      -63.50     97.91 o 
  14   8   4      380.39      102.70    114.60 o 
  16   8   4      478.32      567.13    147.00 o 
  18   8   4      757.19      524.84    146.10 o 
 -21   9   4      799.40      848.94    204.01 o 
 -19   9   4      335.12      298.03    151.59 o 
 -17   9   4      201.64       98.11    124.79 o 
 -15   9   4      107.91       54.67    137.04 o 
 -13   9   4       75.36      -68.97    117.27 o 
 -11   9   4     1234.69     1653.11    686.02 o 
  -9   9   4     2268.76     2618.67   1415.21 o 
  -7   9   4     3405.42     4590.44   2741.74 o 
  -5   9   4     1341.67     2641.38   2495.76 o 
  -3   9   4     1972.24     1271.59    301.79 o 
  -1   9   4      889.01      461.23    235.82 o 
   1   9   4       13.57     -126.96    128.70 o 
   3   9   4        0.93       59.76    180.77 o 
   5   9   4      299.00      140.35    191.19 o 
   7   9   4      649.28      562.41    129.80 o 
   9   9   4     1696.75     1789.75    191.94 o 
  11   9   4      856.80      629.06    172.63 o 
  13   9   4      838.95      647.14    187.81 o 
 -16  10   4        3.59     -161.28    147.25 o 
 -14  10   4      436.41      588.04    372.45 o 
 -12  10   4     1485.44     1949.26   1319.98 o 
 -10  10   4     5863.13     9087.29   8880.61 o 
  -8  10   4     5728.86     5208.22    510.08 o 
  -6  10   4      571.50      615.72    231.61 o 
  -4  10   4      378.49      170.85    194.66 o 
  -2  10   4      766.66      378.41    212.02 o 
   0  10   4       29.60        6.45    172.09 o 
   2  10   4      797.74      640.27    259.88 o 
   4  10   4     2982.69     2888.95    278.19 o 
   6  10   4     3409.31     3544.88    307.37 o 
   8  10   4     2955.72     3033.35    273.49 o 
 -35   1   5     2333.14     2440.67    228.31 o 
 -33   1   5     7396.17     7860.14    311.60 o 
 -31   1   5     8179.09     8110.57    310.55 o 
 -29   1   5     5443.50     5695.23    244.70 o 
 -27   1   5     5258.68     5303.75    377.30 o 
 -25   1   5     3134.65     2810.35    263.50 o 
 -23   1   5     7464.98     6773.34    509.53 o 
 -21   1   5    16811.10    16841.06   1115.39 o 
 -19   1   5    40828.91    40554.42   1270.63 o 
 -17   1   5    52157.20    54173.82   1554.54 o 
 -15   1   5    41987.35    42693.19   1242.61 o 
 -11   1   5    22207.93    22667.39    516.01 o 
  -9   1   5      809.35      854.55     60.77 o 
  -7   1   5     7417.07     7616.64    269.59 o 
  -5   1   5    77530.91    81693.52   2902.42 o 
  -3   1   5    85350.69    88790.94   4503.44 o 
  -1   1   5   111454.54   114285.16   2954.50 o 
   1   1   5    28924.83    27938.94    527.39 o 
   3   1   5    14110.41    13565.83    322.99 o 
   5   1   5      127.60       71.97     50.78 o 
   7   1   5      733.50      604.06     91.29 o 
   9   1   5    23463.95    23314.05    462.62 o 
  11   1   5    15766.23    15260.23    300.19 o 
  13   1   5    29999.48    30891.12    607.73 o 
  15   1   5    17089.86    16839.45    382.10 o 
  17   1   5     5565.44     5676.18    191.02 o 
  19   1   5     6671.54     6583.07    253.20 o 
  21   1   5       39.89     -105.95     73.78 o 
  23   1   5     2080.79     2264.40    185.88 o 
  25   1   5     1551.93     1756.85    218.09 o 
 -34   2   5     3183.20     3031.26    197.99 o 
 -32   2   5     1920.62     1611.15    167.29 o 
 -30   2   5     6186.92     5783.49    365.25 o 
 -28   2   5     2295.81     2320.82    162.57 o 
 -26   2   5     3022.77     2960.81    330.76 o 
 -24   2   5     5342.84     4911.64    562.97 o 
 -22   2   5     5636.23     5333.36    528.70 o 
 -20   2   5     8941.96     8670.94    664.79 o 
 -18   2   5    15561.06    15553.04    835.47 o 
 -16   2   5    33664.11    33685.28   1190.12 o 
 -14   2   5    16138.43    16521.91    449.82 o 
 -12   2   5     6254.30     6489.04    272.06 o 
 -10   2   5     3938.64     4022.19    217.73 o 
  -8   2   5     9668.65    10044.68    278.40 o 
  -6   2   5    10346.02    10866.45    550.12 o 
  -4   2   5    38330.67    40654.71   1309.55 o 
  -2   2   5    30701.44    30979.20   1185.15 o 
   0   2   5    40634.82    42727.09   1657.32 o 
   2   2   5     2461.94     2446.01    104.19 o 
   4   2   5     9734.07     9818.64    262.12 o 
   6   2   5    10450.59    10735.96    300.92 o 
   8   2   5     3037.51     2886.42    118.96 o 
  10   2   5    13090.07    12688.80    286.68 o 
  12   2   5     3392.19     3205.91    119.46 o 
  14   2   5    10269.24    10276.35    265.73 o 
  16   2   5      562.99      536.73     89.73 o 
  18   2   5     3037.29     2717.45    156.57 o 
  20   2   5     1068.13     1080.92    150.79 o 
  22   2   5      507.12      487.27    149.96 o 
  24   2   5     2139.13     2346.43    388.09 o 
  26   2   5      172.19      186.37    141.05 o 
 -33   3   5     1201.39     1120.33    153.52 o 
 -31   3   5     4074.58     3767.60    392.68 o 
 -29   3   5     1482.82     1384.36    242.10 o 
 -27   3   5        4.03      -89.14     59.42 o 
 -25   3   5      240.98       30.95     74.75 o 
 -23   3   5        4.62      -68.62     57.94 o 
 -21   3   5     8250.79     8779.73    680.79 o 
 -19   3   5     8310.41     8180.99    564.21 o 
 -17   3   5    23420.87    23745.42   1606.59 o 
 -15   3   5     8728.22     8818.54    427.50 o 
 -13   3   5    13831.68    13244.30    582.73 o 
 -11   3   5        3.64      -26.65     23.63 o 
  -9   3   5     4082.66     4165.32    193.71 o 
  -7   3   5    14101.94    14230.10    917.88 o 
  -5   3   5    35985.11    36102.66   2148.20 o 
  -3   3   5    19118.29    19362.29    850.03 o 
  -1   3   5     7128.25     6868.01    304.13 o 
   1   3   5    53668.49    55376.06   1619.88 o 
   3   3   5     1988.74     2067.06     93.74 o 
   5   3   5       36.52      -39.62     26.42 o 
   7   3   5     2339.70     2128.58     88.76 o 
   9   3   5     4244.41     4428.12    198.29 o 
  11   3   5     2752.78     2757.99    120.09 o 
  13   3   5     2561.71     2621.22    120.93 o 
  15   3   5     4883.61     5085.72    178.36 o 
  17   3   5     4566.43     4473.25    198.31 o 
  19   3   5      445.34      447.54    139.96 o 
  21   3   5      163.74      -85.57    106.64 o 
  23   3   5      390.56      184.40    140.25 o 
  25   3   5      842.40      894.96    250.57 o 
 -32   4   5     4813.74     4614.56    700.21 o 
 -30   4   5     5395.58     5091.21    994.09 o 
 -28   4   5     4660.61     3978.03    473.49 o 
 -26   4   5      954.56      867.70    129.26 o 
 -24   4   5     1599.83     1387.11    150.16 o 
 -22   4   5     6632.08     6559.07    340.90 o 
 -20   4   5     4388.21     4348.58    230.25 o 
 -18   4   5    17807.58    18179.52   1654.61 o 
 -16   4   5    25911.20    25626.90   2047.89 o 
 -14   4   5    24940.85    25992.46   2283.74 o 
 -12   4   5    14527.47    13827.03   1010.70 o 
 -10   4   5      605.59      536.61     65.82 o 
  -8   4   5     3177.87     2921.81    156.85 o 
  -6   4   5    20235.03    20134.24   1157.02 o 
  -4   4   5    44661.71    45808.86   2403.85 o 
  -2   4   5    44049.49    46033.54   1993.62 o 
   0   4   5    25809.35    26544.39    959.98 o 
   2   4   5    12687.91    12664.42    293.70 o 
   4   4   5     1715.32     1801.07     87.00 o 
   6   4   5       70.00       -9.89     60.37 o 
   8   4   5     2391.76     2298.73    124.52 o 
  10   4   5     5315.34     5465.57    234.83 o 
  12   4   5    17323.65    17759.58    409.77 o 
  14   4   5    14120.72    14867.24    379.40 o 
  16   4   5     7728.89     8195.53    443.24 o 
  18   4   5     4305.56     4471.09    285.23 o 
  20   4   5      389.39      209.29    216.98 o 
  22   4   5      243.44      180.92    138.62 o 
  24   4   5      726.50      868.47    195.24 o 
 -31   5   5      108.35      -76.63     97.60 o 
 -29   5   5       29.96      -89.66     86.29 o 
 -27   5   5       73.40      -62.26     83.99 o 
 -25   5   5      244.05      257.26    105.85 o 
 -23   5   5      444.37      362.71    130.03 o 
 -21   5   5       11.54        2.40     73.82 o 
 -19   5   5     4294.09     4006.04    288.56 o 
 -17   5   5      276.50      264.65     81.33 o 
 -15   5   5       83.36       -2.85     60.31 o 
 -13   5   5     3383.36     3646.01    287.27 o 
 -11   5   5      961.29      996.72    172.27 o 
  -9   5   5       15.14       26.81     36.97 o 
  -7   5   5        2.85      -45.80     30.53 o 
  -5   5   5      955.46      908.57     91.51 o 
  -3   5   5       15.60        5.56     45.12 o 
  -1   5   5      704.15      743.95     75.54 o 
   1   5   5     1855.84     1674.16     94.85 o 
   3   5   5        0.37      -57.54     39.44 o 
   5   5   5     4801.54     4783.67    193.52 o 
   7   5   5      554.07      497.30     85.74 o 
   9   5   5      108.32        1.48     98.25 o 
  11   5   5      535.61      469.66     74.49 o 
  13   5   5       23.49      -72.73     48.49 o 
  15   5   5       41.28       -4.53     77.11 o 
  17   5   5       74.85       -4.37     84.31 o 
  19   5   5      337.38      231.13    137.56 o 
  21   5   5       25.43       34.47    132.16 o 
  23   5   5        5.06      -32.04    140.89 o 
 -30   6   5     1672.94     1987.55    360.03 o 
 -28   6   5     3221.07     3146.97    228.08 o 
 -26   6   5      377.34      191.52    115.77 o 
 -24   6   5      270.10       34.41     89.83 o 
 -22   6   5     4954.45     5077.95    374.98 o 
 -20   6   5    11290.35    11868.01   1023.59 o 
 -18   6   5    10002.98     9855.47   1169.01 o 
 -16   6   5     6104.75     6080.38    476.05 o 
 -14   6   5    12990.13    12539.36    870.41 o 
 -12   6   5     5839.27     5752.97    293.17 o 
 -10   6   5      998.65      761.46     97.55 o 
  -8   6   5       99.99       67.31     58.13 o 
  -6   6   5     8413.60     7864.38    549.38 o 
  -4   6   5    17805.79    16702.56    809.91 o 
  -2   6   5    22317.35    22597.62    684.45 o 
   0   6   5    22912.43    23511.14    783.77 o 
   2   6   5    23127.31    23312.38    586.22 o 
   4   6   5      805.67      591.83     90.59 o 
   6   6   5      123.18       63.40     65.09 o 
   8   6   5      204.28      165.54     74.23 o 
  10   6   5     2049.56     2157.49    132.76 o 
  12   6   5    17261.81    18238.55    545.57 o 
  14   6   5     7877.24     8060.19    326.20 o 
  16   6   5     8891.99     9442.99    366.51 o 
  18   6   5     1390.98     1373.17    270.71 o 
  20   6   5     1359.28     1418.93    231.54 o 
 -27   7   5      321.40      235.82    123.33 o 
 -25   7   5        2.23      -53.26     94.54 o 
 -23   7   5       53.08      -59.29     89.57 o 
 -21   7   5     1689.82     1594.48    171.96 o 
 -19   7   5     2408.12     2268.29    183.51 o 
 -17   7   5     3709.89     3592.22    235.01 o 
 -15   7   5     1604.86     1559.32    222.12 o 
 -13   7   5     3622.95     3442.96    225.07 o 
 -11   7   5      244.28       37.13     90.20 o 
  -9   7   5      135.36       21.41     85.70 o 
  -7   7   5     4642.95     5015.55    456.15 o 
  -5   7   5     1586.78     1706.11    224.63 o 
  -3   7   5     6798.17     6647.29    512.38 o 
  -1   7   5     3457.34     3582.22    176.30 o 
   1   7   5     3291.75     3078.00    165.29 o 
   3   7   5      591.96      622.41     99.19 o 
   5   7   5        2.89      -80.70     59.56 o 
   7   7   5      733.85      723.00    110.86 o 
   9   7   5      161.84      183.84    131.15 o 
  11   7   5     1614.55     1479.92    209.00 o 
  13   7   5     1652.72     1979.25    196.02 o 
  15   7   5      368.16      463.72    126.63 o 
  17   7   5      608.99      443.07    129.83 o 
  19   7   5       23.01      -31.12    105.59 o 
 -24   8   5      387.25      331.14    125.37 o 
 -22   8   5      770.14      852.99    194.28 o 
 -20   8   5     2694.52     2817.92    196.09 o 
 -18   8   5     3796.13     3826.90    325.65 o 
 -16   8   5     4294.54     4201.52    607.91 o 
 -14   8   5     1966.31     2175.23    483.94 o 
 -12   8   5     1352.81     1232.50    201.15 o 
 -10   8   5      181.43       56.25    111.83 o 
  -8   8   5      363.81      612.43    183.75 o 
  -6   8   5     2845.81     2798.56    649.09 o 
  -4   8   5     7072.32     7818.79   1906.56 o 
  -2   8   5     3475.13     4080.08    784.88 o 
   0   8   5     3206.09     2865.89    168.00 o 
   2   8   5     4209.63     4370.41    209.45 o 
   4   8   5     1631.63     1629.80    178.24 o 
   6   8   5        1.77      -22.64     71.08 o 
   8   8   5      103.29      -70.20     87.89 o 
  10   8   5     1922.05     1951.09    203.42 o 
  12   8   5     2847.92     3418.42    557.85 o 
  14   8   5     3083.45     3590.96    254.44 o 
  16   8   5     1041.16      890.36    159.85 o 
 -21   9   5     1295.01     1336.15    452.29 o 
 -19   9   5     2152.25     2168.38    740.09 o 
 -17   9   5     5530.74     6026.90    842.25 o 
 -15   9   5     3541.10     3472.83    940.58 o 
 -13   9   5     1073.60     1299.18    259.75 o 
 -11   9   5       50.83      -20.59    123.95 o 
  -9   9   5      652.21      533.55    169.54 o 
  -7   9   5      152.11      162.22    248.84 o 
  -5   9   5     1918.65     3099.06   1287.62 o 
  -3   9   5     6199.96     9504.87   6384.61 o 
  -1   9   5     5007.57     4478.93    454.79 o 
   1   9   5     5397.36     5726.39    486.03 o 
   3   9   5     2848.25     2813.12    182.64 o 
   5   9   5      985.09      873.05    184.87 o 
   7   9   5      930.56      845.73    148.16 o 
   9   9   5     1345.54     1276.54    176.13 o 
  11   9   5     2959.15     4237.19  10623.50 o 
 -14  10   5      262.76      386.49    188.77 o 
 -12  10   5        2.01     -221.32    147.55 o 
 -10  10   5      210.95      287.47    185.88 o 
  -8  10   5        0.19     -128.00    252.44 o 
  -6  10   5       38.18      -58.89    386.35 o 
  -4  10   5       99.89      -25.05    175.32 o 
  -2  10   5      126.02      167.13    198.13 o 
   0  10   5      650.90      812.57    187.08 o 
   2  10   5       14.53      -59.51    165.15 o 
   4  10   5       91.35      129.94    202.84 o 
   6  10   5        3.38      -71.18    127.15 o 
 -34   0   6       33.41     -171.10    140.85 o 
 -32   0   6     3367.49     3304.76    322.62 o 
 -30   0   6     4979.44     4930.49    385.85 o 
 -28   0   6    16339.38    17473.81    884.53 o 
 -26   0   6    14410.71    14998.52    775.67 o 
 -24   0   6    26387.91    26926.37   1223.01 o 
 -22   0   6     5725.50     5295.26    362.54 o 
 -20   0   6     1252.75     1123.30    181.52 o 
 -18   0   6     3986.04     3575.30    266.57 o 
 -14   0   6    20219.72    20751.45    593.14 o 
 -12   0   6    47977.77    52122.83   1358.93 o 
 -10   0   6    78730.26    85922.77   2187.88 o 
  -8   0   6    19066.96    19502.91    543.74 o 
  -6   0   6    33312.42    32530.31    862.77 o 
  -4   0   6     2319.62     2188.48    105.80 o 
  -2   0   6     8739.09     8614.27    270.92 o 
   0   0   6    31681.50    31350.40    834.45 o 
   2   0   6    35893.06    35685.23    947.07 o 
   4   0   6    47797.27    44359.57   1162.80 o 
   6   0   6    28649.19    26364.87   1034.68 o 
   8   0   6    41787.65    40822.64   1472.23 o 
  10   0   6    31113.40    30791.80   1166.72 o 
  12   0   6      845.03      623.52    106.31 o 
  14   0   6     6768.35     6751.91    290.18 o 
  16   0   6    16801.77    17210.73    783.35 o 
  18   0   6     2424.61     2294.31    185.69 o 
  20   0   6     6526.23     7051.21    335.03 o 
  22   0   6     4020.63     4003.31    359.32 o 
  24   0   6     2725.21     2726.49    314.93 o 
 -35   1   6      361.59      316.16    129.48 o 
 -33   1   6      226.57      210.59    108.09 o 
 -31   1   6      195.98      117.56    113.45 o 
 -29   1   6     1183.15     1114.35    162.63 o 
 -27   1   6     1062.38      899.56    288.51 o 
 -25   1   6      568.78      278.73    168.38 o 
 -23   1   6      265.23      224.45    176.06 o 
 -21   1   6      123.43       95.51     71.17 o 
 -19   1   6      135.90      137.28     72.74 o 
 -17   1   6     4800.97     4953.14    164.52 o 
 -15   1   6     3115.23     3018.00    115.94 o 
 -13   1   6     6130.30     6008.78    177.46 o 
 -11   1   6     6629.60     7037.69    342.25 o 
  -9   1   6     4933.33     4874.79    242.46 o 
  -7   1   6        2.97      -24.20     21.13 o 
  -5   1   6    15403.99    15818.91    679.91 o 
  -3   1   6       56.72        6.96     24.67 o 
  -1   1   6     2644.10     2622.02     84.09 o 
   1   1   6     6104.47     5738.44    141.45 o 
   3   1   6     5375.78     5382.82    165.21 o 
   5   1   6    13011.01    12674.42    317.82 o 
   7   1   6        6.42      -40.53     37.06 o 
   9   1   6      996.38      902.69     72.10 o 
  11   1   6       43.77      -49.32     44.72 o 
  13   1   6       46.52      -65.98     43.99 o 
  15   1   6     1636.93     1397.05    127.81 o 
  17   1   6       37.60       63.51     71.30 o 
  19   1   6     1818.60     1836.53    157.04 o 
  21   1   6      856.72      956.44    133.85 o 
  23   1   6      405.88      509.70    118.99 o 
  25   1   6       50.98       89.52    181.27 o 
 -34   2   6       24.46      -72.10     87.11 o 
 -32   2   6      330.37      322.04    113.82 o 
 -30   2   6     2641.87     2797.23    265.49 o 
 -28   2   6    12926.68    12798.26   1404.04 o 
 -26   2   6    15694.75    15390.21   1677.44 o 
 -24   2   6     8608.52     7930.26    773.28 o 
 -22   2   6     6740.21     6814.25    732.74 o 
 -20   2   6     2066.97     1908.68    151.10 o 
 -18   2   6      928.93      845.36     95.91 o 
 -16   2   6    14830.97    14685.59    760.88 o 
 -14   2   6    30548.93    31676.91   2592.08 o 
 -12   2   6    40977.16    40699.93   1465.72 o 
 -10   2   6    45167.39    45038.55   1544.52 o 
  -8   2   6    36270.75    37701.23   1298.90 o 
  -6   2   6    33096.91    35144.25   1610.32 o 
  -4   2   6      947.01      995.12     60.93 o 
  -2   2   6    33762.58    36178.60   2038.25 o 
   0   2   6    19473.10    20370.45   1325.38 o 
   2   2   6    15074.25    15084.84    370.48 o 
   4   2   6    42416.52    42628.29   1106.04 o 
   6   2   6    18603.19    19103.80    460.43 o 
   8   2   6    10053.07    10117.45    274.00 o 
  10   2   6     3195.44     3258.65    121.48 o 
  12   2   6        5.78      -64.84     49.44 o 
  14   2   6     2027.49     1939.84    130.94 o 
  16   2   6     6073.02     6183.16    238.71 o 
  18   2   6     8264.78     7914.83    285.91 o 
  20   2   6     6344.03     6734.38    269.84 o 
  22   2   6     3219.32     3153.11    250.88 o 
  24   2   6      527.22      345.25    230.25 o 
 -33   3   6      229.70       70.38     96.01 o 
 -31   3   6     2104.67     1967.39    185.81 o 
 -29   3   6     8686.02     7655.45   1184.68 o 
 -27   3   6     3023.33     2914.34    234.64 o 
 -25   3   6      215.19      128.47     84.38 o 
 -23   3   6     5078.72     5461.94    518.97 o 
 -21   3   6     4360.38     4136.18    352.84 o 
 -19   3   6      570.79      511.42     87.24 o 
 -17   3   6     1296.73     1272.41    110.98 o 
 -15   3   6    11022.01    11375.64    711.56 o 
 -13   3   6    29184.50    27493.41   2375.94 o 
 -11   3   6    22383.81    21567.68   1528.20 o 
  -9   3   6    30345.84    29426.08   1348.61 o 
  -3   3   6     2523.14     2412.60    109.53 o 
  -1   3   6     7954.16     8680.43    477.57 o 
   1   3   6     4827.07     4613.63    296.02 o 
   3   3   6    21341.52    21678.99    943.42 o 
   5   3   6    39677.59    40326.82    889.79 o 
   7   3   6     9880.31     9777.29    286.18 o 
   9   3   6     3924.12     3596.01    250.21 o 
  11   3   6        0.46      -34.76     45.28 o 
  13   3   6      235.35       86.10     58.32 o 
  15   3   6     4538.59     4442.40    198.89 o 
  17   3   6     3231.99     3119.66    170.44 o 
  19   3   6     3855.76     4121.82    205.76 o 
  21   3   6     1527.17     1356.00    217.17 o 
  23   3   6     2938.94     2943.98    269.42 o 
 -32   4   6       53.65      -16.00     93.03 o 
 -30   4   6      749.61      706.73    234.72 o 
 -28   4   6      432.82      252.91    106.95 o 
 -26   4   6      897.11     1056.03    143.42 o 
 -24   4   6        4.87      -70.11     71.22 o 
 -22   4   6     1021.38     1071.66    167.43 o 
 -20   4   6      616.28      453.32     98.08 o 
 -18   4   6     2241.71     2290.02    275.35 o 
 -16   4   6     4445.44     4248.56    533.11 o 
 -14   4   6     5607.53     5335.46    447.90 o 
 -12   4   6    17436.55    17334.61   1037.80 o 
 -10   4   6     5716.30     5719.85    562.99 o 
  -8   4   6     1275.74     1062.74    118.34 o 
  -6   4   6       37.58      -55.12     36.75 o 
  -4   4   6     3386.17     3807.09    189.81 o 
  -2   4   6      688.23      761.37     90.32 o 
   0   4   6       24.80       -1.02     36.58 o 
   2   4   6     2004.32     1802.05    113.70 o 
   4   4   6     1987.53     1905.12    115.59 o 
   6   4   6     1199.71     1320.46    116.56 o 
   8   4   6     2047.04     2068.64    129.26 o 
  10   4   6       55.60      -86.78     57.85 o 
  12   4   6       86.18       38.86     55.38 o 
  14   4   6      644.43      615.36     89.87 o 
  16   4   6       19.00      -68.83     67.99 o 
  18   4   6      715.19      734.24    165.66 o 
  20   4   6      363.24      176.42    134.74 o 
  22   4   6     1617.01     1707.81    237.59 o 
 -31   5   6     2795.83     2622.84    540.94 o 
 -29   5   6     4598.80     4423.48    455.39 o 
 -27   5   6     8907.05     8839.54    786.06 o 
 -25   5   6    15644.02    15901.89   1538.01 o 
 -23   5   6    23349.64    23077.36   2512.53 o 
 -21   5   6     5768.48     5665.36    708.01 o 
 -19   5   6       30.54        3.93     71.52 o 
 -17   5   6      151.24       76.01     71.16 o 
 -15   5   6    13070.95    13699.74   1626.64 o 
 -13   5   6    41336.73    42154.37   3415.63 o 
 -11   5   6    50667.12    52190.57   4221.31 o 
  -9   5   6    23765.57    23617.88   1219.26 o 
  -7   5   6    18705.58    19210.32   1270.83 o 
  -5   5   6      459.92      354.73     92.03 o 
  -3   5   6      435.95      408.37     81.89 o 
  -1   5   6    20680.22    20958.80    722.03 o 
   1   5   6    22678.60    22913.57    992.20 o 
   3   5   6    44627.19    45812.22   1144.67 o 
   5   5   6    21426.10    22523.44    569.75 o 
   7   5   6    24989.36    26504.19    652.32 o 
   9   5   6     4397.66     4510.53    195.98 o 
  11   5   6      186.56       62.20     69.11 o 
  13   5   6     1706.97     2013.15    126.16 o 
  15   5   6     3337.83     3477.51    208.54 o 
  17   5   6     7827.30     8501.81    424.44 o 
  19   5   6     5018.41     5041.42    371.09 o 
  21   5   6     4640.94     5222.75    344.72 o 
 -30   6   6        0.28      -69.98    101.68 o 
 -28   6   6       47.58      -61.07     99.74 o 
 -26   6   6      240.28      167.03    107.00 o 
 -24   6   6        9.70       61.33    100.02 o 
 -22   6   6      136.88      -62.11     80.10 o 
 -20   6   6       26.84        0.76     78.44 o 
 -18   6   6       17.37       19.14     67.91 o 
 -16   6   6      139.99        5.20     65.99 o 
 -14   6   6      846.40      798.59    107.54 o 
 -12   6   6     2656.74     2677.91    274.59 o 
 -10   6   6       19.17       16.49     57.28 o 
  -8   6   6      590.18      633.23    232.60 o 
  -6   6   6      548.72      416.12     77.71 o 
  -4   6   6      164.79      193.86     66.66 o 
  -2   6   6      125.00       50.35     52.13 o 
   0   6   6      536.67      471.85     90.40 o 
   2   6   6      692.33      644.93     96.82 o 
   4   6   6      725.29      748.53    102.53 o 
   6   6   6      151.38       69.82     68.10 o 
   8   6   6     2140.47     2029.65    146.82 o 
  10   6   6      145.26      165.24     81.30 o 
  12   6   6       55.41      -51.87     82.03 o 
  14   6   6       88.09     -130.06     86.71 o 
  16   6   6       26.54      -50.04     92.58 o 
  18   6   6      444.42      297.96    148.85 o 
 -27   7   6     2828.53     2922.27    222.92 o 
 -25   7   6     4811.77     4820.90    464.61 o 
 -23   7   6     2679.55     2586.84    196.55 o 
 -21   7   6      896.33      764.91    131.92 o 
 -19   7   6        1.63      -72.14     76.93 o 
 -17   7   6      914.90      820.57    122.96 o 
 -15   7   6     5139.88     5137.96    464.35 o 
 -13   7   6     6016.77     5761.05    323.80 o 
 -11   7   6     9900.69    10486.10   1353.45 o 
  -9   7   6     8566.41     8549.02   1102.00 o 
  -7   7   6     8203.85     8465.10   1237.15 o 
  -5   7   6      797.68      753.24    106.63 o 
  -3   7   6      191.52      122.10     64.05 o 
  -1   7   6     6290.50     6592.50    254.55 o 
   1   7   6     1575.57     1624.31    145.65 o 
   3   7   6     7843.43     8256.86    509.68 o 
   5   7   6     9942.91    10703.32    353.70 o 
   7   7   6     8113.41     8577.52    308.43 o 
   9   7   6      879.32      922.92    192.95 o 
  11   7   6      391.19      310.50    146.87 o 
  13   7   6      484.89      441.99    146.79 o 
  15   7   6      721.48      637.88    139.57 o 
  17   7   6     2688.50     3170.86    240.00 o 
 -24   8   6     1550.27     1533.46    255.71 o 
 -22   8   6     2158.55     2306.15    200.60 o 
 -20   8   6       68.93       35.35     87.44 o 
 -18   8   6        5.58      -91.52     96.93 o 
 -16   8   6     2114.18     2218.67    237.44 o 
 -14   8   6     4454.54     4676.06    609.15 o 
 -12   8   6    13967.09    13303.42   2594.93 o 
 -10   8   6     7634.51     7719.29    951.23 o 
  -8   8   6     8285.38     8028.45    700.78 o 
  -6   8   6     1515.62     1435.99    225.53 o 
  -4   8   6        4.50      -89.52    126.47 o 
  -2   8   6      706.01      749.77    117.13 o 
   0   8   6     3073.89     3080.93    181.11 o 
   2   8   6     7401.99     7703.35    375.12 o 
   4   8   6     5438.00     5579.73    246.15 o 
   6   8   6     4046.15     4262.94    216.90 o 
   8   8   6     1742.86     2039.55    259.07 o 
  10   8   6      154.78      -51.49     97.89 o 
  12   8   6       14.42      -59.94    110.98 o 
  14   8   6     2245.09     2301.09    467.07 o 
 -19   9   6      345.04      286.29    152.51 o 
 -17   9   6      375.05      540.83    170.76 o 
 -15   9   6      527.56      510.11    171.04 o 
 -13   9   6     1223.53     1254.48    212.19 o 
 -11   9   6     1501.64     1817.46    449.45 o 
  -9   9   6     2878.58     3349.54    619.44 o 
  -7   9   6      567.36      801.44    441.14 o 
  -5   9   6      475.22      320.63    183.75 o 
  -3   9   6        9.59     -143.76     95.84 o 
  -1   9   6        4.03      -89.26     99.73 o 
   1   9   6     1194.17     1606.77    411.34 o 
   3   9   6      627.43      809.98    132.02 o 
   5   9   6     1208.14     1072.82    207.61 o 
   7   9   6      112.54       81.12    203.71 o 
   9   9   6      424.56      494.93    137.97 o 
 -14  10   6     1859.49     2753.85   1327.79 o 
 -12  10   6     4026.98     5078.01   1742.40 o 
 -10  10   6     4247.37     5870.01   2474.05 o 
  -8  10   6     1756.27     2563.73   1438.52 o 
  -6  10   6     1215.18     1252.00    303.77 o 
  -4  10   6      171.88      183.99    200.86 o 
  -2  10   6      645.18      696.77    171.47 o 
   0  10   6     2123.69     2477.36    260.31 o 
   2  10   6     3770.15     3475.12    439.41 o 
   4  10   6     4303.53     4647.97    333.86 o 
 -35   1   7     3914.34     4083.91    269.20 o 
 -33   1   7     3527.04     3580.22    247.48 o 
 -31   1   7     2034.04     2076.51    202.53 o 
 -29   1   7     1835.80     1732.10    237.44 o 
 -27   1   7     1237.69     1255.81    173.92 o 
 -25   1   7     5413.35     5225.42    571.21 o 
 -23   1   7    22921.35    22773.32   1841.96 o 
 -21   1   7    31596.64    31523.37   1716.36 o 
 -19   1   7    41417.44    41407.47   1034.21 o 
 -17   1   7    22196.72    21983.53   1115.12 o 
 -15   1   7    15652.85    15232.37    527.26 o 
 -13   1   7      992.37      796.66     59.04 o 
 -11   1   7     3357.01     3461.13    140.45 o 
  -9   1   7    25261.96    27188.92   1025.27 o 
  -7   1   7    53336.88    55938.00   2380.10 o 
  -5   1   7    49046.89    50540.91   2087.18 o 
  -3   1   7    49640.86    51152.00   1539.10 o 
  -1   1   7    19224.81    18083.68    457.60 o 
   1   1   7     2786.84     2474.90     85.17 o 
   3   1   7      837.60      643.91    109.28 o 
   5   1   7     9930.40     9762.89    267.82 o 
   7   1   7    42898.06    41597.52   1826.83 o 
   9   1   7    20218.99    19579.14    573.38 o 
  11   1   7    22517.25    21848.85    526.90 o 
  13   1   7     6359.72     6162.34    197.42 o 
  15   1   7     5757.22     5490.08    220.86 o 
  17   1   7        2.06       -2.22     65.73 o 
  19   1   7      253.62      152.28     88.52 o 
  21   1   7      992.50      930.00    136.18 o 
  23   1   7     1489.57     1983.49    307.49 o 
 -34   2   7     3203.74     2864.63    432.36 o 
 -32   2   7     2189.30     2267.13    219.59 o 
 -30   2   7      307.70      316.00    121.64 o 
 -28   2   7     2083.09     1859.44    451.31 o 
 -26   2   7       11.70      -39.78     85.01 o 
 -24   2   7     2433.66     2263.87    388.22 o 
 -22   2   7     9046.52     9079.72    604.19 o 
 -20   2   7     4631.95     4599.24    488.14 o 
 -18   2   7    12289.86    13285.62    840.39 o 
 -16   2   7     5131.42     5044.58    404.00 o 
 -14   2   7     5120.92     4916.59    198.95 o 
 -12   2   7     3596.51     3564.11    206.31 o 
 -10   2   7     2703.39     2847.18    131.93 o 
  -8   2   7    27420.80    29617.42   1724.93 o 
  -6   2   7     3483.01     3372.37    198.73 o 
  -4   2   7    76494.21    82151.66   4671.05 o 
  -2   2   7    55421.99    59778.64   3698.97 o 
   0   2   7    11230.78    11204.12    271.27 o 
   2   2   7     1627.98     1633.91     95.02 o 
   4   2   7      292.20      232.19     56.85 o 
   6   2   7     8038.91     8120.38    245.98 o 
   8   2   7     5574.29     5370.94    230.16 o 
  10   2   7     7510.48     7377.43    291.32 o 
  12   2   7     2262.47     2036.73    132.83 o 
  14   2   7     1340.52     1448.11    133.92 o 
  16   2   7      134.36       64.36     74.20 o 
  18   2   7       28.97       73.55     85.17 o 
  20   2   7      544.90      431.70    109.54 o 
  22   2   7     4602.57     4703.73    307.38 o 
 -33   3   7     1100.65     1062.08    160.57 o 
 -31   3   7     1755.92     1736.13    256.16 o 
 -29   3   7       68.37      -27.35     87.57 o 
 -27   3   7        8.52     -109.58     73.05 o 
 -25   3   7      848.46      690.06    120.24 o 
 -23   3   7     2004.01     2141.36    227.05 o 
 -21   3   7    14899.45    15575.91   1374.03 o 
 -19   3   7     3953.19     3869.18    801.70 o 
 -17   3   7     5055.31     5371.35    600.97 o 
 -15   3   7     3330.63     3380.63    333.53 o 
 -13   3   7      224.19      139.77     69.11 o 
 -11   3   7     3860.04     3524.27    442.87 o 
  -9   3   7    11003.67    12057.34    729.73 o 
  -7   3   7    17751.21    19082.91   1196.39 o 
  -5   3   7     7770.10     8452.40    538.53 o 
  -3   3   7    13999.03    14883.71    837.11 o 
  -1   3   7    27296.54    29274.47   2069.25 o 
   1   3   7     3308.49     3194.28    197.35 o 
   3   3   7      395.56      416.77     79.47 o 
   5   3   7     2398.42     2346.07    124.45 o 
   7   3   7      655.83      555.18     85.81 o 
   9   3   7     7527.58     7082.37    284.50 o 
  11   3   7     2735.25     2550.86    166.95 o 
  13   3   7     6109.20     5906.51    231.87 o 
  15   3   7     1736.89     1972.91    149.21 o 
  17   3   7      243.48      106.60     82.24 o 
  19   3   7      652.77      595.34    120.83 o 
  21   3   7       97.79       57.07    125.70 o 
 -32   4   7     3803.66     3844.70    636.08 o 
 -30   4   7     1205.44      998.59    283.40 o 
 -28   4   7        0.34     -112.52     75.01 o 
 -26   4   7     3116.97     3182.08    327.91 o 
 -24   4   7     5092.15     5246.60    488.15 o 
 -22   4   7    11756.41    12736.06   1471.16 o 
 -20   4   7    33186.88    33688.57   3150.23 o 
 -18   4   7    27492.19    28112.83   2628.22 o 
 -16   4   7     5521.88     5942.29   1016.45 o 
 -14   4   7       14.74      -44.24     66.28 o 
 -12   4   7      716.65      684.37     95.79 o 
 -10   4   7     5426.93     4683.13    535.88 o 
  -8   4   7    18506.62    18191.03   1303.15 o 
  -6   4   7    28476.70    28889.18   1924.97 o 
  -4   4   7    33862.43    33682.06   2154.47 o 
  -2   4   7    17912.75    18501.19   1195.17 o 
   0   4   7     2184.84     2004.58    120.84 o 
   2   4   7      313.90      302.23     72.01 o 
   4   4   7     1772.20     1682.22    123.09 o 
   6   4   7    14349.36    14752.32    406.81 o 
   8   4   7    13431.61    14016.57    396.27 o 
  10   4   7    10336.98    10863.52    392.15 o 
  12   4   7     5973.77     6230.50    240.91 o 
  14   4   7     6463.93     6704.71    258.37 o 
  16   4   7     1666.58     1739.63    162.59 o 
  18   4   7       15.92       54.25    120.44 o 
  20   4   7     1209.75     1317.39    219.75 o 
 -31   5   7       63.86       20.05    100.06 o 
 -29   5   7      174.96      154.36    114.38 o 
 -27   5   7      285.42      205.83    110.50 o 
 -25   5   7      305.98      329.84    112.69 o 
 -23   5   7     1244.01     1200.55    174.50 o 
 -21   5   7      207.95      185.85     93.02 o 
 -19   5   7       37.16      -33.86     67.38 o 
 -17   5   7      211.24       29.64     67.72 o 
 -15   5   7      489.82      506.39    112.18 o 
 -13   5   7      193.52      263.13    194.66 o 
 -11   5   7     1779.14     1614.41    184.87 o 
  -9   5   7        4.44      -25.58     47.68 o 
  -7   5   7      272.12      284.35     59.50 o 
  -5   5   7       99.65       79.50     49.24 o 
  -3   5   7       88.71       -4.63     43.69 o 
  -1   5   7      136.23       76.27     78.41 o 
   1   5   7      382.63      408.67    136.60 o 
   3   5   7      362.76      314.10     81.54 o 
   5   5   7      389.13      352.76     86.09 o 
   7   5   7      919.76     1001.40    192.37 o 
   9   5   7      203.07       96.90     73.57 o 
  11   5   7        1.70      -88.23     58.82 o 
  13   5   7       43.24      -64.13     68.71 o 
  15   5   7        0.46     -143.48    111.39 o 
  17   5   7      379.26      462.47    273.52 o 
  19   5   7       71.03      -71.42    122.01 o 
 -30   6   7     1086.39     1011.99    167.03 o 
 -28   6   7       26.84     -106.59     96.61 o 
 -26   6   7     1257.17     1023.21    158.45 o 
 -24   6   7     6964.92     6869.13    670.98 o 
 -22   6   7    10437.68    10671.85    843.88 o 
 -20   6   7    16847.93    16817.43   1221.86 o 
 -18   6   7     6872.68     6835.51    618.58 o 
 -16   6   7     3176.66     2931.03    414.04 o 
 -14   6   7       54.59      -13.68     67.45 o 
 -12   6   7      934.12      821.61    142.34 o 
 -10   6   7     3194.76     3678.79    838.53 o 
  -8   6   7     5828.57     6976.97   1032.69 o 
  -6   6   7    21409.28    23675.54   1519.73 o 
  -4   6   7    12245.64    12725.53   1029.38 o 
  -2   6   7    15754.76    15722.10   1099.47 o 
   0   6   7      447.78      415.89     95.55 o 
   2   6   7        2.02      -38.70     60.68 o 
   4   6   7     1935.57     1923.53    147.05 o 
   6   6   7     3091.77     3052.05    169.42 o 
   8   6   7     7433.17     7975.61    290.06 o 
  10   6   7     6218.84     6689.76    263.10 o 
  12   6   7     8391.08     8884.25    351.52 o 
  14   6   7     3997.11     3709.74    279.44 o 
  16   6   7     1329.58     1231.93    212.54 o 
 -27   7   7      124.00       41.75    107.92 o 
 -25   7   7       40.95       -0.01     97.03 o 
 -23   7   7      378.09      281.64    127.46 o 
 -21   7   7     1952.95     2060.04    187.76 o 
 -19   7   7     1516.03     1486.60    281.36 o 
 -17   7   7     2518.06     2439.41    232.36 o 
 -15   7   7      466.37      453.02    143.51 o 
 -13   7   7       69.78       66.62    101.50 o 
 -11   7   7     2493.28     2463.75    590.69 o 
  -9   7   7     5135.94     4599.54    898.79 o 
  -7   7   7     2347.56     2477.31    212.01 o 
  -5   7   7     2678.61     2529.93    398.51 o 
  -3   7   7     1679.99     1785.17    224.62 o 
  -1   7   7     5355.99     5377.22    283.68 o 
   1   7   7     1986.38     1763.83    157.63 o 
   3   7   7       80.02       25.07     78.64 o 
   5   7   7      662.78      808.29    123.29 o 
   7   7   7      536.79      468.24    107.93 o 
   9   7   7     2907.98     2790.15    286.48 o 
  11   7   7      571.45      387.00    147.71 o 
  13   7   7     1366.50     1433.03    183.46 o 
  15   7   7        3.39     -135.70    123.09 o 
 -24   8   7      536.10      351.63    125.62 o 
 -22   8   7      594.52      532.68    169.30 o 
 -20   8   7     2153.59     2270.95    525.47 o 
 -18   8   7     2017.24     2447.65    631.23 o 
 -16   8   7      991.14     1001.17    309.83 o 
 -14   8   7      814.22      628.57    190.32 o 
 -12   8   7       23.56        3.95    104.33 o 
 -10   8   7     1618.51     1855.03    351.26 o 
  -8   8   7     2515.28     3063.03    430.73 o 
  -6   8   7     4706.34     3886.02    406.18 o 
  -4   8   7     7376.97     7490.46   1122.58 o 
  -2   8   7     3460.45     3126.80    237.31 o 
   0   8   7     1127.05     1024.33    236.35 o 
   2   8   7     1169.38     1028.31    189.60 o 
   4   8   7       62.63      -59.52     79.62 o 
   6   8   7      974.36     1149.50    188.87 o 
   8   8   7     2940.24     3114.29    404.70 o 
  10   8   7     2451.56     2431.77    227.86 o 
  12   8   7     1726.09     2381.12    241.14 o 
 -19   9   7     3232.05     3376.38    568.48 o 
 -17   9   7     2035.14     2025.61    301.54 o 
 -15   9   7      355.74      402.14    160.54 o 
 -13   9   7        6.90     -115.24    145.07 o 
 -11   9   7      615.71      662.33    175.82 o 
  -9   9   7     2231.54     2302.18    385.11 o 
  -7   9   7     2748.28     2752.03    363.04 o 
  -5   9   7     4450.45     4773.71    971.94 o 
  -3   9   7     4406.22     4642.99    872.13 o 
  -1   9   7     2214.72     2651.91    362.68 o 
   1   9   7      543.91      446.52    136.14 o 
   3   9   7      112.60      131.44     95.32 o 
   5   9   7     1795.17     1482.55    236.67 o 
   7   9   7     2360.78     2209.18    398.99 o 
 -10  10   7      149.54      207.06    192.92 o 
  -8  10   7      625.28      543.81    230.37 o 
  -6  10   7        0.31      -39.82    106.07 o 
  -4  10   7      300.13      172.12    137.63 o 
  -2  10   7       33.67      -71.18    109.73 o 
 -34   0   8     2115.34     1799.53    305.26 o 
 -32   0   8     7393.99     7823.61    541.83 o 
 -30   0   8     2847.76     2872.54    306.50 o 
 -28   0   8     7888.71     7348.74    498.68 o 
 -26   0   8     9074.95     8659.04    539.84 o 
 -24   0   8     1989.02     1823.83    227.89 o 
 -22   0   8       93.93       32.71     62.52 o 
 -20   0   8     2760.06     2640.94    155.72 o 
 -18   0   8    12149.58    13273.11    429.53 o 
 -16   0   8    15578.23    15950.95    490.38 o 
 -14   0   8    15145.83    14705.20    453.60 o 
 -12   0   8    53232.77    54446.06   1433.56 o 
 -10   0   8    27147.28    27992.48    774.53 o 
  -8   0   8     6876.64     6820.49    243.43 o 
  -6   0   8      984.75      903.58     82.19 o 
  -4   0   8      601.07      567.82     94.73 o 
  -2   0   8    24174.99    23813.25    750.50 o 
   0   0   8    18835.75    17999.47    524.58 o 
   2   0   8    27992.95    27262.87   1025.87 o 
   4   0   8     7248.89     6949.25    363.53 o 
   6   0   8    14893.08    13378.50    594.89 o 
   8   0   8       91.28       56.54     92.99 o 
  10   0   8        9.13     -108.61     72.41 o 
  12   0   8     9764.94    10032.17    455.28 o 
  14   0   8     6120.33     5952.20    285.69 o 
  16   0   8     5548.18     5857.42    408.66 o 
  18   0   8     6416.46     6133.66    439.91 o 
  20   0   8     6149.57     6880.31    487.52 o 
 -35   1   8      525.49      282.69    185.49 o 
 -33   1   8      607.62      422.04    145.26 o 
 -31   1   8     1773.63     1650.70    274.88 o 
 -29   1   8     1793.69     1584.56    277.48 o 
 -27   1   8     1133.29     1089.93    236.06 o 
 -25   1   8      424.26      274.10    107.92 o 
 -23   1   8        0.39      -69.56     70.62 o 
 -21   1   8      576.33      481.57    106.63 o 
 -19   1   8     1263.60     1177.05     86.67 o 
 -17   1   8     3396.36     3628.04    152.02 o 
 -15   1   8      363.37      266.06     46.40 o 
 -13   1   8     9584.17    10194.45    414.40 o 
 -11   1   8      255.01      158.40     40.69 o 
  -9   1   8      237.08      247.02     43.99 o 
  -7   1   8      945.71     1009.24     88.26 o 
  -5   1   8     5504.28     5803.30    155.17 o 
  -3   1   8     8935.70     8559.19    227.64 o 
   1   1   8     4234.16     3966.90    145.29 o 
   3   1   8     1323.35     1080.04    151.38 o 
   5   1   8      267.22      221.75     66.40 o 
   7   1   8       79.12      102.85     67.15 o 
   9   1   8       16.78      -41.20     58.57 o 
  11   1   8       24.05      -37.92     68.55 o 
  13   1   8      723.25      587.42    100.20 o 
  15   1   8      125.35        0.25     69.97 o 
  17   1   8      831.79      786.52    121.39 o 
  19   1   8       84.88      -13.83     83.80 o 
  21   1   8        8.64        3.07    110.44 o 
 -34   2   8     1025.28     1129.56    190.64 o 
 -32   2   8     5006.18     4844.80    956.44 o 
 -30   2   8     8424.39     8041.27   2310.14 o 
 -28   2   8     8153.03     8156.55   1755.42 o 
 -26   2   8     5566.51     5434.18    790.92 o 
 -24   2   8      539.03      461.14    118.49 o 
 -22   2   8       74.58      -73.34     81.71 o 
 -20   2   8     5112.78     5107.10    573.81 o 
 -18   2   8    20832.90    20977.89   1924.91 o 
 -16   2   8    18566.96    17999.34    979.67 o 
 -14   2   8    12888.20    12779.16    652.53 o 
 -12   2   8    15255.85    15401.67   1090.23 o 
 -10   2   8    17473.44    18909.62   1403.80 o 
  -8   2   8     4130.35     4220.39    267.44 o 
  -6   2   8     6357.42     7025.04    413.54 o 
  -4   2   8    18871.12    20136.48   1140.59 o 
  -2   2   8    15845.52    14945.57    780.08 o 
   0   2   8    20663.62    19770.42    792.23 o 
   2   2   8    14727.93    14313.44    370.27 o 
   4   2   8    10273.42    10006.29    288.16 o 
   6   2   8     3531.69     3356.60    178.11 o 
   8   2   8        7.31      -83.46     55.64 o 
  10   2   8      754.51      716.27    119.19 o 
  12   2   8     2690.51     2501.80    215.25 o 
  14   2   8     4943.07     4902.33    215.47 o 
  16   2   8     6753.58     6846.03    269.57 o 
  18   2   8     4464.33     4351.02    218.08 o 
  20   2   8      477.27      539.76    122.54 o 
 -33   3   8     1468.88     1649.07    220.49 o 
 -31   3   8     4659.81     4525.74   1331.01 o 
 -29   3   8     5162.24     5078.62   1247.69 o 
 -27   3   8     4214.30     4325.10   1196.23 o 
 -25   3   8       88.11      -82.22    106.63 o 
 -23   3   8      337.42      270.51    110.29 o 
 -21   3   8      282.43      127.13     94.16 o 
 -19   3   8      462.89      354.47    118.53 o 
 -17   3   8    15140.22    16317.84   1979.71 o 
 -15   3   8    15066.33    16422.97   2397.79 o 
 -13   3   8    23507.89    24885.87   1972.22 o 
 -11   3   8     5079.08     5372.82    473.10 o 
  -9   3   8     4725.85     4572.65    504.85 o 
  -7   3   8        2.96      -44.98     29.99 o 
  -5   3   8     2150.91     2442.86    119.68 o 
  -3   3   8     5595.71     5409.61    360.63 o 
  -1   3   8     6755.20     6576.13    491.63 o 
   1   3   8    14861.23    15470.37    784.83 o 
   3   3   8    14483.48    15080.69    400.62 o 
   5   3   8     9015.34     9294.37    286.83 o 
   7   3   8     1796.60     1704.45    143.49 o 
   9   3   8      101.80       54.50     69.49 o 
  11   3   8      833.65      879.90    133.74 o 
  13   3   8     3351.07     3232.40    173.19 o 
  15   3   8     3247.43     3215.75    180.79 o 
  17   3   8     4456.37     4573.24    223.20 o 
  19   3   8      815.42      666.29    125.54 o 
 -32   4   8      614.05      576.95    330.43 o 
 -30   4   8      886.99      871.08    275.27 o 
 -28   4   8      125.44       31.12     95.70 o 
 -26   4   8     3127.11     2914.36    512.33 o 
 -24   4   8      592.02      768.00    155.29 o 
 -22   4   8       41.57       40.42     97.90 o 
 -20   4   8      425.57      510.04    167.38 o 
 -18   4   8     1649.26     1722.25    352.50 o 
 -16   4   8     6107.29     6218.58    971.69 o 
 -14   4   8     8489.95     8883.37   1785.42 o 
 -12   4   8     1274.71     1373.04    164.53 o 
 -10   4   8     1239.98     1109.49     90.94 o 
  -8   4   8       20.98       29.87     41.46 o 
  -6   4   8      107.00       68.90     46.08 o 
  -4   4   8      203.62      248.62     65.00 o 
  -2   4   8      751.19      636.35     90.55 o 
   0   4   8    16639.22    16722.29    864.49 o 
   2   4   8     1379.97     1487.53    142.54 o 
   4   4   8     8198.55     7987.56    268.73 o 
   6   4   8     1427.12     1445.91    123.49 o 
   8   4   8      302.93      284.96     96.14 o 
  10   4   8      836.82     1019.12    144.22 o 
  12   4   8       40.76     -113.14     75.42 o 
  14   4   8      936.15      985.86    132.25 o 
  16   4   8      270.21      221.29     99.19 o 
  18   4   8     1208.25     1588.23    241.28 o 
 -31   5   8     3090.63     3536.27    328.86 o 
 -29   5   8     7158.04     7490.25   1243.58 o 
 -27   5   8     6949.30     7321.10    667.22 o 
 -25   5   8     3933.55     4063.32    542.46 o 
 -23   5   8      247.98      149.03     97.56 o 
 -21   5   8     1830.55     1800.48    169.61 o 
 -19   5   8     3571.28     3850.06    798.85 o 
 -17   5   8     3963.72     4348.34   1123.08 o 
 -15   5   8    24968.53    26661.95   4293.94 o 
 -13   5   8    23941.02    23648.47   4095.80 o 
 -11   5   8    15573.49    16210.50   2789.72 o 
  -9   5   8     2557.66     2486.73    244.75 o 
  -7   5   8      341.46      229.78     63.32 o 
  -5   5   8     2330.62     2362.86    142.80 o 
  -3   5   8     6269.21     6413.77    242.60 o 
  -1   5   8    19995.16    21003.73   1216.83 o 
   1   5   8    17119.15    17704.71    615.70 o 
   3   5   8     3618.73     3622.13    410.94 o 
   5   5   8     5056.93     5355.82    222.58 o 
   7   5   8     5473.13     5553.92    229.06 o 
   9   5   8      103.81       57.47     75.87 o 
  11   5   8     6068.18     5894.53    285.14 o 
  13   5   8     6375.09     6521.59    265.56 o 
  15   5   8     7113.46     7345.58    832.45 o 
  17   5   8     3567.68     3810.21    292.36 o 
 -28   6   8      522.94      667.76    144.94 o 
 -26   6   8      295.70      209.16    184.43 o 
 -24   6   8      454.92      410.15    118.71 o 
 -22   6   8      141.09      119.65     93.09 o 
 -20   6   8      857.04      870.73    165.20 o 
 -18   6   8      158.72      163.34    112.18 o 
 -16   6   8      164.03       12.87     93.30 o 
 -14   6   8      550.07      700.34    147.67 o 
 -12   6   8      593.58      370.83    193.42 o 
 -10   6   8      505.17      492.43    120.65 o 
  -8   6   8        0.31       -1.94     65.66 o 
  -6   6   8        6.57      -61.71     59.56 o 
  -4   6   8      419.54      245.47     82.13 o 
  -2   6   8      296.03      166.42     75.19 o 
   0   6   8      201.75      200.90     81.19 o 
   2   6   8     1472.89     1640.26    160.31 o 
   4   6   8      626.51      517.23    105.14 o 
   6   6   8      281.45      222.07     87.51 o 
   8   6   8      455.04      418.17    101.86 o 
  10   6   8      106.51       55.29     83.84 o 
  12   6   8      225.34      333.38    143.25 o 
  14   6   8       78.13      -54.96    127.03 o 
 -25   7   8     1586.10     1551.77    182.99 o 
 -23   7   8      440.80      178.22    109.06 o 
 -21   7   8        2.89     -122.50     81.67 o 
 -19   7   8     2575.18     2592.10    274.27 o 
 -17   7   8     3608.44     3749.47    778.02 o 
 -15   7   8     7327.60     7529.68   1746.74 o 
 -13   7   8     7249.25     7639.72   1429.58 o 
 -11   7   8    11237.54    11102.76   1885.23 o 
  -9   7   8     3937.02     4175.18    406.97 o 
  -7   7   8       41.54       -2.39     95.93 o 
  -5   7   8     3051.76     3120.26    385.97 o 
  -3   7   8     2833.72     3127.46    244.90 o 
  -1   7   8     6244.92     6173.20    405.71 o 
   1   7   8     9464.21     9831.39    690.20 o 
   3   7   8     6383.55     6604.16    353.42 o 
   5   7   8     1896.96     1920.56    157.29 o 
   7   7   8      957.29      830.00    125.72 o 
   9   7   8       27.37      -80.36     81.43 o 
  11   7   8      825.56      725.84    148.16 o 
  13   7   8     2077.60     1784.16    348.90 o 
 -22   8   8        0.12     -115.15    114.79 o 
 -20   8   8      161.73       23.57    120.88 o 
 -18   8   8     1487.33     1614.77    264.59 o 
 -16   8   8     4376.98     4472.45    965.49 o 
 -14   8   8     4485.87     4266.31    897.42 o 
 -12   8   8     1916.72     2251.95    475.38 o 
 -10   8   8     2713.82     2629.78    393.29 o 
  -8   8   8      137.20       29.27     99.66 o 
  -6   8   8       63.68      139.01    114.65 o 
  -4   8   8     2550.04     2662.78    277.87 o 
  -2   8   8     3626.66     2981.25    228.42 o 
   0   8   8     5801.60     6029.29    267.98 o 
   2   8   8     2364.86     2452.74    187.26 o 
   4   8   8     2780.93     2970.42    199.55 o 
   6   8   8      197.30      333.94    106.99 o 
   8   8   8      113.59      -32.88    145.84 o 
 -17   9   8     1523.33     1748.29    697.31 o 
 -15   9   8      653.42      564.77    177.12 o 
 -13   9   8      562.25      607.77    167.56 o 
 -11   9   8      144.02      -11.65    139.36 o 
  -9   9   8       94.54      -48.60    133.41 o 
  -7   9   8      288.00      117.00    122.72 o 
  -5   9   8      209.79      181.22    125.26 o 
  -3   9   8      527.16      623.87    155.02 o 
  -1   9   8     1435.90     1848.24    423.17 o 
   1   9   8     1120.92     1345.45    194.16 o 
   3   9   8      472.83      693.05    138.60 o 
 -33   1   9      399.91      230.87    138.74 o 
 -31   1   9        0.74     -126.25     84.16 o 
 -29   1   9     1634.13     1432.39    190.95 o 
 -27   1   9     5557.77     5097.08    573.44 o 
 -25   1   9    15886.35    15657.71   1099.03 o 
 -23   1   9    15971.95    15726.03    495.65 o 
 -21   1   9    12793.62    12996.51    393.79 o 
 -19   1   9     6356.11     6273.08    207.09 o 
 -17   1   9     6375.38     6357.31    278.21 o 
 -15   1   9      417.52      398.07     57.46 o 
 -13   1   9    10035.58    10514.26    432.08 o 
 -11   1   9    30949.92    31494.56   1286.48 o 
  -9   1   9    21222.93    21253.90    905.58 o 
  -7   1   9    39299.91    39426.70    888.72 o 
  -5   1   9    15001.91    15036.57    327.89 o 
  -3   1   9     4190.32     3712.58    152.99 o 
  -1   1   9      395.96      281.79     56.45 o 
   1   1   9     1918.00     1836.35    143.83 o 
   3   1   9    14438.23    13623.58    427.74 o 
   5   1   9     9712.22     9430.04    336.34 o 
   7   1   9    19443.76    19428.42    820.67 o 
   9   1   9    13564.01    12408.15    428.08 o 
  11   1   9     3927.76     3669.67    306.37 o 
  13   1   9       33.10      -72.26     61.17 o 
  15   1   9      298.11      218.24    117.65 o 
  17   1   9      712.11      596.68    145.10 o 
  19   1   9     1828.30     2092.77    225.96 o 
 -34   2   9      217.57       54.58    121.34 o 
 -32   2   9        2.92      -75.88    108.20 o 
 -30   2   9      416.48      390.44    205.08 o 
 -28   2   9       22.73      -84.29     93.13 o 
 -26   2   9      586.16      632.56    155.11 o 
 -24   2   9     2437.34     2367.18    188.75 o 
 -22   2   9     5523.42     5627.29    380.77 o 
 -20   2   9     2315.57     2059.44    362.17 o 
 -18   2   9     4119.54     4291.11    208.74 o 
 -16   2   9      662.15      801.78     75.27 o 
 -14   2   9     2898.04     2958.88    168.73 o 
 -12   2   9     7898.23     8504.43    558.00 o 
 -10   2   9     8745.52     9118.39    735.28 o 
  -8   2   9     5025.59     4968.81    297.54 o 
  -6   2   9     5969.19     5732.78    300.47 o 
  -4   2   9     5777.07     5818.63    367.79 o 
  -2   2   9     4201.68     3937.86    270.33 o 
   0   2   9      421.54      356.69     66.11 o 
   2   2   9     2464.95     2214.82    141.59 o 
   4   2   9     5872.53     5708.75    244.13 o 
   6   2   9     2757.80     2830.95    169.89 o 
   8   2   9     3541.38     3376.15    193.92 o 
  10   2   9      402.36      343.72    101.07 o 
  12   2   9     1554.48     1294.85    240.16 o 
  14   2   9       51.39       44.78     78.88 o 
  16   2   9      170.48       -0.73     80.12 o 
  18   2   9      460.23      529.05    119.81 o 
 -33   3   9      163.86      144.23    246.98 o 
 -31   3   9       11.46     -113.94    107.31 o 
 -29   3   9     1873.92     2119.42    302.41 o 
 -27   3   9     3889.94     3945.85    977.02 o 
 -25   3   9     2668.90     2381.04    341.72 o 
 -23   3   9     2172.40     2148.85    393.04 o 
 -21   3   9      752.70      781.92    182.50 o 
 -19   3   9     2543.26     2622.17    518.28 o 
 -17   3   9      604.15      608.46     95.91 o 
 -15   3   9     2850.57     3003.62    273.68 o 
 -13   3   9     5069.12     5690.63    667.24 o 
 -11   3   9     3234.72     3361.06    333.69 o 
  -9   3   9     5952.01     6240.40    628.97 o 
  -7   3   9     5114.81     5193.61    408.32 o 
  -5   3   9     9830.88    10116.65    663.33 o 
  -3   3   9        7.44       -9.97     46.49 o 
  -1   3   9      619.56      572.94     83.70 o 
   1   3   9      373.62      305.75    109.12 o 
   3   3   9     1597.24     1605.06    112.20 o 
   5   3   9     4124.50     4305.02    434.58 o 
   7   3   9     3310.66     2853.49    179.97 o 
   9   3   9     2829.05     2690.58    182.53 o 
  11   3   9     1288.30     1315.97    156.18 o 
  13   3   9      279.37      120.75     88.84 o 
  15   3   9       51.30      -78.08     79.68 o 
  17   3   9      161.04      104.45     92.94 o 
 -32   4   9        0.07     -149.92    114.52 o 
 -30   4   9     1290.58      967.20    365.87 o 
 -28   4   9     1600.03     1908.68    622.05 o 
 -26   4   9     1802.44     2038.88    581.64 o 
 -24   4   9    11654.45    12601.35   2969.87 o 
 -22   4   9    17380.63    17971.08   3576.79 o 
 -20   4   9     9238.58     9527.74   1803.40 o 
 -18   4   9     2490.91     2369.61    459.01 o 
 -16   4   9      775.98      743.94    230.24 o 
 -14   4   9     6747.98     7757.56    610.75 o 
 -12   4   9     6838.70     7439.18    680.82 o 
 -10   4   9    12244.64    13062.14   1420.23 o 
  -8   4   9    18810.15    19845.73   2019.61 o 
  -6   4   9     9618.73     9873.13    948.15 o 
  -4   4   9     4432.76     4218.67    414.84 o 
  -2   4   9     5030.35     4769.59    320.60 o 
   0   4   9      465.13      400.13     87.02 o 
   2   4   9     8809.42     9135.92    317.14 o 
   4   4   9    17079.34    18105.27    486.43 o 
   6   4   9    15950.63    16604.34    540.46 o 
   8   4   9     5704.85     6019.47    280.61 o 
  10   4   9     1719.36     1687.12    175.95 o 
  12   4   9     1084.44     1128.94    265.07 o 
  14   4   9       45.39      -28.48     79.35 o 
  16   4   9      769.62      841.78    134.90 o 
 -29   5   9      114.25        9.85    127.96 o 
 -27   5   9        0.21      -66.47    122.36 o 
 -25   5   9      349.12      378.37    146.89 o 
 -23   5   9      445.34      246.71    171.85 o 
 -21   5   9      261.58      134.04    116.24 o 
 -19   5   9       52.19      -92.68     80.78 o 
 -17   5   9      714.11      692.03    262.85 o 
 -15   5   9       71.56       -7.73     83.84 o 
 -13   5   9      426.18      541.04    120.36 o 
 -11   5   9      297.81      310.15     85.54 o 
  -9   5   9        2.25       25.06     59.61 o 
  -7   5   9      247.69      184.25     92.52 o 
  -5   5   9      270.79      246.15     90.93 o 
  -3   5   9      204.46      158.30     72.15 o 
  -1   5   9     1707.53     1652.48    187.74 o 
   1   5   9      189.09      121.92     73.40 o 
   3   5   9      802.32      592.80    103.70 o 
   5   5   9       45.42      -80.40     68.76 o 
   7   5   9      310.33      318.25    107.58 o 
   9   5   9       11.00      -22.84    109.60 o 
  11   5   9        7.35       37.46     92.78 o 
  13   5   9      124.84       76.15     93.23 o 
  15   5   9        4.05     -104.45    123.24 o 
 -28   6   9     1765.21     2097.05    567.50 o 
 -26   6   9     5556.65     6227.73   1442.72 o 
 -24   6   9    10827.99    11499.45   2006.12 o 
 -22   6   9     3980.69     4566.83   1074.60 o 
 -20   6   9     3068.84     2966.78    572.21 o 
 -18   6   9      556.92      485.54    141.30 o 
 -16   6   9        7.08      -93.11     88.36 o 
 -14   6   9     2275.21     2340.09    278.36 o 
 -12   6   9     4812.02     5526.37    607.34 o 
 -10   6   9     9527.47     9744.03   1740.04 o 
  -8   6   9    10109.44    10877.21   1399.32 o 
  -6   6   9     6396.74     6760.56    372.38 o 
  -4   6   9     2375.95     2372.16    229.84 o 
  -2   6   9        3.15      -83.05     65.99 o 
   0   6   9       92.85      -78.04     71.44 o 
   2   6   9     2428.94     2565.26    163.96 o 
   4   6   9     4722.92     4872.20    227.37 o 
   6   6   9     7099.44     7542.83    290.67 o 
   8   6   9     3156.38     3147.65    229.13 o 
  10   6   9     3198.31     3247.65    229.61 o 
  12   6   9      338.74      348.36    151.29 o 
 -25   7   9      325.85      240.03    149.23 o 
 -23   7   9      900.05      749.78    182.87 o 
 -21   7   9      493.10      607.21    169.99 o 
 -19   7   9      263.76      298.95    133.81 o 
 -17   7   9        0.39      -94.52     98.58 o 
 -15   7   9      388.94      220.50    129.91 o 
 -13   7   9     2997.48     3134.23    585.48 o 
 -11   7   9      472.62      373.14    130.16 o 
  -9   7   9     1896.09     2045.95    223.26 o 
  -7   7   9      896.08      966.91    290.49 o 
  -5   7   9      609.57      929.48    160.69 o 
  -3   7   9      490.57      470.33    107.07 o 
  -1   7   9      487.94      361.68    102.27 o 
   1   7   9      387.76      324.54    103.74 o 
   3   7   9      425.87      370.59    114.82 o 
   5   7   9     1513.43     1954.06    192.60 o 
   7   7   9      952.01     1165.94    149.49 o 
   9   7   9      632.43      867.45    158.06 o 
 -22   8   9      685.06      545.68    173.07 o 
 -20   8   9      323.05      284.95    159.42 o 
 -18   8   9      221.93      -20.69    103.71 o 
 -16   8   9        9.74        0.40    118.73 o 
 -14   8   9      975.40      981.94    283.42 o 
 -12   8   9     2328.42     2774.63    361.81 o 
 -10   8   9     1895.31     2213.50    593.29 o 
  -8   8   9     1989.42     2048.80    346.05 o 
  -6   8   9     2056.80     2480.35    525.35 o 
  -4   8   9      406.73      298.50    129.05 o 
  -2   8   9       38.18        9.79    103.27 o 
   0   8   9       14.59      -68.10     83.82 o 
   2   8   9      114.27       54.75    101.04 o 
   4   8   9      957.89     1149.16    240.40 o 
   6   8   9      963.15     1057.57    150.88 o 
 -15   9   9       75.94       88.28    185.98 o 
 -13   9   9     1581.07     1132.48    304.51 o 
 -11   9   9     2547.92     3294.20    687.52 o 
  -9   9   9     3673.39     4295.05    924.95 o 
  -7   9   9     2834.09     2756.54    461.99 o 
  -5   9   9     1757.77     1899.06    233.23 o 
  -3   9   9       66.41      -46.80    146.80 o 
  -1   9   9        0.29     -145.49     96.99 o 
 -34   0  10     3259.28     3234.83    358.82 o 
 -32   0  10     3173.91     3311.71    353.61 o 
 -30   0  10     6911.88     6421.81    491.24 o 
 -28   0  10     1131.16     1275.06    259.13 o 
 -26   0  10      169.55       30.50    134.40 o 
 -24   0  10     5961.51     5126.14    392.54 o 
 -22   0  10    10534.86    10478.43    603.57 o 
 -20   0  10    29180.61    30112.39    872.61 o 
 -18   0  10    25121.96    25389.60    747.15 o 
 -16   0  10    23685.52    23633.72    698.01 o 
 -14   0  10     6955.49     6766.75    266.61 o 
 -12   0  10     3068.04     3054.02    161.08 o 
 -10   0  10     3879.63     3999.28    302.53 o 
  -8   0  10     5122.90     4756.77    207.86 o 
  -6   0  10    17404.23    17593.25    536.14 o 
  -4   0  10    17489.28    17142.76    705.74 o 
  -2   0  10    11178.98    11113.99    510.83 o 
   0   0  10     4244.50     3848.82    259.88 o 
   2   0  10     5499.48     5531.33    335.51 o 
   4   0  10        7.26      -62.74     78.61 o 
   8   0  10     3404.97     3189.70    276.24 o 
  10   0  10     4810.92     4429.08    333.53 o 
  12   0  10     4966.81     4851.63    366.01 o 
  14   0  10     5438.38     5631.76    410.89 o 
  16   0  10     1985.27     2480.00    324.85 o 
 -33   1  10      711.53      742.86    171.55 o 
 -31   1  10      381.36      198.58    130.17 o 
 -29   1  10      138.60       -6.42    103.51 o 
 -27   1  10      116.13        0.64     94.21 o 
 -25   1  10       52.44     -122.21     81.47 o 
 -23   1  10      238.87      177.35     78.37 o 
 -21   1  10     1027.19     1083.42    120.30 o 
 -19   1  10      171.49       90.48     53.77 o 
 -17   1  10       42.09      -28.85     41.08 o 
 -15   1  10      850.35      904.59     78.64 o 
 -13   1  10       64.21       34.26     40.20 o 
 -11   1  10      261.68      245.50     50.41 o 
  -9   1  10     3021.70     3048.35    131.64 o 
  -7   1  10      968.11      925.67     75.18 o 
  -5   1  10     3093.49     2744.72    173.56 o 
  -3   1  10     1441.40     1146.50    124.98 o 
  -1   1  10     1204.34      860.40    109.32 o 
   1   1  10       12.52      -79.21     52.81 o 
   3   1  10       67.07        7.20     57.32 o 
   5   1  10       16.71      -34.17     65.32 o 
   7   1  10      935.87      679.70    139.86 o 
   9   1  10       30.88      -35.44     74.52 o 
  11   1  10      148.24       89.02     87.90 o 
  13   1  10      979.89     1054.59    129.77 o 
  15   1  10       91.21       25.04     88.77 o 
 -32   2  10     3608.53     3293.62    259.60 o 
 -30   2  10     2596.26     2695.55    376.44 o 
 -28   2  10      112.59      -45.02    104.94 o 
 -26   2  10       64.39      -93.51     82.51 o 
 -24   2  10     1143.12     1176.48    132.71 o 
 -22   2  10     7286.65     7786.36    456.20 o 
 -20   2  10     5700.13     6171.73    419.63 o 
 -18   2  10     4939.44     5395.41    563.74 o 
 -16   2  10     8728.88     8762.60    761.84 o 
 -14   2  10     4450.24     4669.06    395.93 o 
 -12   2  10     1139.62     1251.80    125.02 o 
 -10   2  10      308.81      313.74     56.14 o 
  -8   2  10     6749.00     7263.82    550.77 o 
  -6   2  10     8676.35     9404.64    692.54 o 
  -4   2  10     9283.61     9430.82    635.76 o 
  -2   2  10     9482.61     9090.93    562.19 o 
   0   2  10     6156.05     6419.24    514.42 o 
   2   2  10     3322.82     3096.50    176.44 o 
   4   2  10      123.69       73.75     74.39 o 
   6   2  10      306.04      331.28     96.68 o 
   8   2  10     1680.48     1641.19    192.80 o 
  10   2  10     2400.74     2315.25    173.77 o 
  12   2  10     3391.42     3090.30    268.06 o 
  14   2  10     3406.69     3329.31    190.63 o 
  16   2  10      848.28      858.49    130.16 o 
 -31   3  10     3024.09     3643.98    663.71 o 
 -29   3  10     2872.72     2819.06    302.54 o 
 -27   3  10      408.59      457.47    142.68 o 
 -25   3  10      480.83      504.09    133.26 o 
 -23   3  10      868.38      775.94    150.42 o 
 -21   3  10     7556.37     8076.02    640.42 o 
 -19   3  10    14117.82    15807.46   1612.93 o 
 -17   3  10     7165.60     8115.73    762.05 o 
 -15   3  10     3483.47     4296.89    424.93 o 
 -13   3  10      892.48      888.70    114.35 o 
 -11   3  10       65.31      -29.68     42.56 o 
  -9   3  10      942.90      728.53    109.35 o 
  -7   3  10     2339.09     2474.09    258.25 o 
  -5   3  10    19869.53    19936.71   1579.39 o 
  -3   3  10    19702.32    19257.09   1511.73 o 
  -1   3  10     6606.48     6582.06    375.78 o 
   1   3  10     2224.35     2137.26    273.14 o 
   3   3  10     1713.93     1737.29    238.68 o 
   5   3  10      777.69      782.78    204.95 o 
   7   3  10      407.57      465.13    110.03 o 
   9   3  10     1889.51     1935.64    170.32 o 
  11   3  10     1704.43     1751.86    186.12 o 
  13   3  10     3298.57     3168.58    184.37 o 
  15   3  10     1695.44     1985.76    210.39 o 
 -30   4  10       97.91     -164.13    114.21 o 
 -28   4  10      958.04      946.62    351.49 o 
 -26   4  10      978.06      859.31    364.26 o 
 -24   4  10      765.97      692.46    341.95 o 
 -22   4  10     1871.52     2236.53    240.91 o 
 -20   4  10      279.97      343.74    240.66 o 
 -18   4  10      657.92      811.37    178.61 o 
 -16   4  10     2899.75     3134.30    452.65 o 
 -14   4  10     2878.21     3419.36    369.97 o 
 -12   4  10       39.23      -12.83     64.88 o 
 -10   4  10       24.27        8.33     58.96 o 
  -8   4  10      625.99      464.95    123.74 o 
  -6   4  10        5.22      -75.02     50.01 o 
  -4   4  10     5397.52     4954.27    415.27 o 
  -2   4  10    10233.82     9679.76    582.57 o 
   0   4  10     7118.57     6984.10    418.75 o 
   2   4  10     1135.76     1187.25    149.79 o 
   4   4  10       41.23       28.70     81.09 o 
   6   4  10      100.37       -3.84     80.77 o 
   8   4  10      343.51      223.69    102.40 o 
  10   4  10     1091.83     1011.43    237.80 o 
  12   4  10      624.58      255.34    168.25 o 
  14   4  10      450.92      450.07    118.07 o 
 -29   5  10     1123.24     1581.87    516.64 o 
 -27   5  10       94.05     -123.11    118.60 o 
 -25   5  10     1579.03     1768.79    262.48 o 
 -23   5  10     5276.55     5626.53   1381.47 o 
 -21   5  10     7696.84     8431.88   2717.68 o 
 -19   5  10     6902.74     7492.59   1536.70 o 
 -17   5  10     5162.34     5926.67    768.64 o 
 -15   5  10     4975.52     5810.62    854.32 o 
 -13   5  10     4144.16     4517.90    432.51 o 
 -11   5  10      334.82      280.51    123.77 o 
  -9   5  10      152.61       87.97     97.90 o 
  -7   5  10     4329.50     4305.92    346.85 o 
  -5   5  10     9221.43     9268.96   1015.57 o 
  -3   5  10    13442.18    14162.23   1382.39 o 
  -1   5  10     2353.24     2653.54    182.71 o 
   1   5  10      905.20     1002.13    208.43 o 
   3   5  10       50.34      -34.27     92.74 o 
   5   5  10       13.16      -66.20     80.47 o 
   7   5  10     1213.76     1550.01    184.37 o 
   9   5  10     2207.98     2363.74    320.77 o 
  11   5  10     4502.88     4885.81    272.36 o 
 -26   6  10      342.43      484.66    180.77 o 
 -24   6  10       33.65       27.15    177.30 o 
 -22   6  10      156.47      102.39    116.45 o 
 -20   6  10       70.46      -29.15    146.80 o 
 -18   6  10       53.41       -5.17    105.14 o 
 -16   6  10       43.80      -45.13     76.25 o 
 -14   6  10     1248.83     1338.07    155.48 o 
 -12   6  10      345.03      196.79    112.97 o 
 -10   6  10      173.19      197.62    114.97 o 
  -8   6  10       69.61      -46.68     93.55 o 
  -6   6  10      179.70      124.25     83.95 o 
  -4   6  10      347.30      375.53    100.49 o 
  -2   6  10     2001.48     1942.67    178.49 o 
   0   6  10     1801.81     1845.21    269.34 o 
   2   6  10      212.64      172.28    100.49 o 
   4   6  10        1.57     -108.35     74.83 o 
   6   6  10       10.56      -20.37    122.38 o 
   8   6  10      211.10      220.70    112.84 o 
  10   6  10      129.76      171.64    136.88 o 
 -23   7  10      664.23      886.42    233.46 o 
 -21   7  10     3448.67     3934.61    587.20 o 
 -19   7  10     4109.13     4677.50   1359.52 o 
 -17   7  10     3898.68     4257.60    880.31 o 
 -15   7  10     3718.87     3535.04    563.77 o 
 -13   7  10     3070.17     3079.08    418.58 o 
 -11   7  10      485.08      360.28    140.74 o 
  -9   7  10      118.10       49.39    118.41 o 
  -7   7  10     3242.97     3208.15    616.47 o 
  -5   7  10     5336.80     5194.39    594.40 o 
  -3   7  10     4962.48     4901.81    257.02 o 
  -1   7  10     3245.24     3136.22    267.95 o 
   1   7  10     3412.65     3469.91    258.93 o 
   3   7  10      734.97      691.63    161.25 o 
   5   7  10       13.51     -117.96     78.64 o 
   7   7  10      646.56      549.00    142.85 o 
 -18   8  10     1927.10     2140.83    379.41 o 
 -16   8  10      914.92      937.10    280.46 o 
 -14   8  10      953.71     1192.12    210.21 o 
 -12   8  10       15.35      -33.31    109.44 o 
 -10   8  10      263.26      201.47    164.53 o 
  -8   8  10      717.97      620.95    158.90 o 
  -6   8  10      913.59      795.92    177.43 o 
  -4   8  10     2636.89     2706.05    230.72 o 
  -2   8  10     1990.34     2258.22    326.60 o 
   0   8  10     1444.48     1494.36    171.04 o 
   2   8  10      311.77      257.77    109.22 o 
 -33   1  11     1649.91     1299.14    215.23 o 
 -31   1  11     2160.61     2362.29    232.21 o 
 -29   1  11     4308.19     3954.21    454.41 o 
 -27   1  11     6648.71     6452.95    341.21 o 
 -25   1  11     7059.53     7077.60    351.13 o 
 -23   1  11     3004.07     2917.10    163.12 o 
 -21   1  11      154.05       62.57     67.60 o 
 -19   1  11     2733.14     2670.36    148.93 o 
 -17   1  11     3381.44     3156.67    171.17 o 
 -15   1  11     9806.21    10159.10    290.24 o 
 -13   1  11    17671.28    17998.33    578.64 o 
 -11   1  11    22317.30    23831.61    681.45 o 
  -9   1  11    10056.27     9685.94    461.17 o 
  -7   1  11     1437.93     1441.14    100.97 o 
  -5   1  11      438.85      325.42     76.68 o 
  -3   1  11      392.99      299.10     81.70 o 
  -1   1  11     5714.82     5749.26    243.72 o 
   1   1  11     8413.50     7949.06    369.11 o 
   3   1  11     6791.46     6982.98    290.16 o 
   5   1  11     8292.88     8353.69    332.26 o 
   7   1  11     3029.90     3162.36    197.95 o 
   9   1  11      860.84      870.86    144.51 o 
  11   1  11      358.08      301.75    110.81 o 
  13   1  11      906.82      896.71    160.14 o 
 -32   2  11      804.05      736.97    180.36 o 
 -30   2  11     2431.43     2670.69    357.72 o 
 -28   2  11     2292.58     2268.16    237.81 o 
 -26   2  11     1287.66     1475.81    153.17 o 
 -24   2  11     1984.58     2022.69    161.06 o 
 -22   2  11     1944.66     1891.35    153.38 o 
 -20   2  11      622.31      750.92    107.16 o 
 -18   2  11     1187.05     1337.90    130.56 o 
 -16   2  11     2841.67     2965.86    247.72 o 
 -14   2  11    10596.67    11500.27    836.57 o 
 -12   2  11     3304.18     3490.95    268.37 o 
 -10   2  11     2506.44     2538.70    199.77 o 
  -8   2  11      251.07       72.61     57.03 o 
  -6   2  11       38.36       28.25     51.54 o 
  -4   2  11      938.11     1039.39    123.32 o 
  -2   2  11      504.13      338.28     91.26 o 
   0   2  11     4805.19     4679.78    339.11 o 
   2   2  11     3062.44     2885.77    319.39 o 
   4   2  11     5405.98     5605.16    261.95 o 
   6   2  11     2272.41     1822.27    165.46 o 
   8   2  11     1724.82     1675.19    177.86 o 
  10   2  11        0.23     -104.53     75.58 o 
  12   2  11      183.15      102.36    118.78 o 
 -31   3  11     2772.02     3044.32    436.56 o 
 -29   3  11     3519.04     3400.85    547.16 o 
 -27   3  11     4578.03     4409.23    482.08 o 
 -25   3  11      534.29      686.21    127.64 o 
 -23   3  11     1186.32     1582.58    252.72 o 
 -21   3  11     1509.51     1537.06    167.19 o 
 -19   3  11      388.23      403.21     97.08 o 
 -17   3  11     5716.65     6577.91    617.42 o 
 -15   3  11     3963.04     4523.12    512.46 o 
 -13   3  11     4351.83     4585.85    477.00 o 
 -11   3  11     4904.97     4806.19    493.64 o 
  -9   3  11     5405.50     5298.80    391.39 o 
  -7   3  11      483.90      528.52    155.55 o 
  -5   3  11      987.62      823.92    105.02 o 
  -3   3  11     3166.70     3143.37    222.93 o 
  -1   3  11     4776.56     4719.68    649.82 o 
   1   3  11     2107.46     2035.61    158.42 o 
   3   3  11     6710.45     6861.70    299.45 o 
   5   3  11     3852.98     3558.29    211.89 o 
   7   3  11      387.36      315.94    106.21 o 
   9   3  11       44.25      -73.28     83.61 o 
  11   3  11        6.43      -51.67     89.77 o 
 -30   4  11     3049.13     3628.89   1006.28 o 
 -28   4  11     3312.84     3903.79    989.05 o 
 -26   4  11     3226.49     3517.84    703.88 o 
 -24   4  11     2428.52     2590.48    240.55 o 
 -22   4  11      637.05      781.26    135.56 o 
 -20   4  11      118.03       13.66     80.33 o 
 -18   4  11      603.44      636.92    114.15 o 
 -16   4  11     7911.65     9380.24    930.88 o 
 -14   4  11    13125.16    15570.60   1850.71 o 
 -12   4  11     9775.69    11021.37   2105.06 o 
 -10   4  11     7264.54     7233.80    939.58 o 
  -8   4  11     3169.14     3450.46    373.69 o 
  -6   4  11      341.12      280.06     87.31 o 
  -4   4  11       47.36      -29.66     65.09 o 
  -2   4  11     1823.88     2259.31    157.05 o 
   0   4  11     7570.82     8169.22   1174.53 o 
   2   4  11     5350.66     5531.75    439.78 o 
   4   4  11     5215.34     5726.95    399.24 o 
   6   4  11     4100.08     4030.26    309.47 o 
   8   4  11      748.52      698.01    137.70 o 
  10   4  11       83.71     -101.63     88.08 o 
 -27   5  11      285.68       82.83    136.91 o 
 -25   5  11      115.97       51.77    125.52 o 
 -23   5  11        0.71      -81.80    107.77 o 
 -21   5  11       10.26       -4.50     89.80 o 
 -19   5  11       50.19      -87.09     81.66 o 
 -17   5  11      472.56      516.13    117.67 o 
 -15   5  11       67.36       54.22    121.01 o 
 -13   5  11       27.20      -62.03    103.77 o 
 -11   5  11       91.40        6.98    102.65 o 
  -9   5  11        6.14      -30.37     94.73 o 
  -7   5  11       25.00      -52.64     68.59 o 
  -5   5  11      177.68       44.21     76.61 o 
  -3   5  11       19.57       57.32     74.31 o 
  -1   5  11      644.00      474.24    109.56 o 
   1   5  11        5.96     -117.57     98.45 o 
   3   5  11       12.76      -71.30     89.89 o 
   5   5  11        7.74     -114.65     76.43 o 
   7   5  11       19.26     -127.74     85.16 o 
   9   5  11       45.79      -99.59    101.30 o 
 -26   6  11     2501.25     3262.46    697.69 o 
 -24   6  11      779.49      955.78    301.03 o 
 -22   6  11      373.45      266.79    144.48 o 
 -20   6  11       93.70        5.67     98.25 o 
 -18   6  11      630.64      702.75    147.76 o 
 -16   6  11     4453.20     4408.16   1270.62 o 
 -14   6  11     8331.58     8849.41   1641.35 o 
 -12   6  11    13029.38    14004.39   2791.58 o 
 -10   6  11     5530.51     5711.49    797.12 o 
  -8   6  11     1777.13     1823.16    220.22 o 
  -6   6  11        6.56     -131.72     87.81 o 
  -4   6  11       61.54      -78.76     79.50 o 
  -2   6  11     1788.80     1888.88    173.71 o 
   0   6  11     2108.05     2094.93    176.59 o 
   2   6  11     3438.79     3942.09    247.41 o 
   4   6  11     2330.90     2472.01    224.93 o 
   6   6  11     3145.50     3078.80    221.65 o 
 -21   7  11       17.60      -33.14    126.46 o 
 -19   7  11       57.78      -58.77    115.71 o 
 -17   7  11     1491.03     1587.50    407.92 o 
 -15   7  11     1269.65     1562.81    223.33 o 
 -13   7  11      513.46      924.41    197.62 o 
 -11   7  11      832.75     1251.17    425.26 o 
  -9   7  11      715.23      679.00    164.71 o 
  -7   7  11       50.04      -23.90    106.17 o 
  -5   7  11      186.49      183.42    123.93 o 
  -3   7  11      593.81      491.02    153.00 o 
  -1   7  11     1496.54     1482.79    166.42 o 
   1   7  11     1869.77     2146.38    180.34 o 
   3   7  11     1740.74     2018.24    280.46 o 
 -14   8  11     1438.47     2303.63    599.12 o 
 -12   8  11     1575.04     1646.66    251.32 o 
 -10   8  11     1207.69     1396.55    216.81 o 
  -8   8  11      120.67      104.21    121.96 o 
  -6   8  11        3.27     -119.23    108.44 o 
  -4   8  11       62.99      -20.97    115.22 o 
 -32   0  12     2631.71     2307.38    317.90 o 
 -30   0  12      550.95      547.28    221.69 o 
 -28   0  12     1921.24     1546.84    283.19 o 
 -26   0  12    10779.85     9782.86    629.11 o 
 -24   0  12    15546.14    14911.98    820.80 o 
 -22   0  12    14758.45    13413.71    747.40 o 
 -20   0  12    15448.19    16168.05    539.26 o 
 -18   0  12     7237.89     7417.06    306.90 o 
 -16   0  12     1178.02     1270.14    308.73 o 
 -14   0  12      479.52      324.30     99.32 o 
 -12   0  12     6393.15     5955.83    363.41 o 
 -10   0  12     8621.51     8542.00    438.67 o 
  -8   0  12    22658.57    22240.88    899.65 o 
  -6   0  12    21833.16    21433.97    878.08 o 
  -4   0  12    10961.10    10994.96    536.37 o 
  -2   0  12     1900.73     1907.90    202.10 o 
   0   0  12      422.27      231.11    127.95 o 
   2   0  12     1875.34     1599.66    222.93 o 
   4   0  12     3116.39     2347.80    244.26 o 
   6   0  12     7601.63     7172.43    452.31 o 
   8   0  12     5662.36     4990.75    376.92 o 
  10   0  12     4605.87     5142.01    394.53 o 
 -31   1  12       22.45       -0.28    118.69 o 
 -29   1  12       40.03       -7.45    112.13 o 
 -27   1  12       64.27        6.24    113.80 o 
 -25   1  12      603.78      496.64    307.99 o 
 -23   1  12      883.71      774.58    117.18 o 
 -21   1  12      184.32      156.95    124.67 o 
 -19   1  12      977.30      993.96    184.78 o 
 -17   1  12        1.09      -68.24     45.50 o 
 -15   1  12       52.62      -51.40     43.70 o 
 -13   1  12      512.87      593.83     77.47 o 
 -11   1  12      463.92      350.38     76.67 o 
  -9   1  12      421.21      290.65    106.01 o 
  -7   1  12        3.32      -84.54     56.36 o 
  -5   1  12      715.24      475.72    104.37 o 
  -3   1  12      524.35      518.69    105.43 o 
  -1   1  12      170.69      121.87     79.69 o 
   1   1  12        7.67      -36.67     65.22 o 
   3   1  12        3.65      -40.31     72.11 o 
   5   1  12      150.84      -10.50     76.41 o 
   7   1  12      312.65      248.39    103.45 o 
   9   1  12      285.78      158.29    104.52 o 
  11   1  12      416.19      436.04    159.57 o 
 -30   2  12        6.52     -138.53    110.29 o 
 -28   2  12      703.61      671.22    165.33 o 
 -26   2  12     3112.35     3080.95    370.35 o 
 -24   2  12     3927.02     3817.85    201.52 o 
 -22   2  12     2854.56     3139.57    381.21 o 
 -20   2  12     5596.81     6034.84    394.44 o 
 -18   2  12     5405.68     5991.87    416.08 o 
 -16   2  12     1214.66     1457.02    131.34 o 
 -14   2  12       74.35      -60.05     53.00 o 
 -12   2  12     2422.87     2418.41    136.61 o 
 -10   2  12     4751.24     4731.16    322.41 o 
  -8   2  12     7949.18     7975.78    490.18 o 
  -6   2  12     8374.03     8573.07    911.06 o 
  -4   2  12     3672.96     3834.43    206.55 o 
  -2   2  12     1920.28     1956.85    224.67 o 
   0   2  12      118.34       -0.90     77.74 o 
   2   2  12      152.48      109.66     84.39 o 
   4   2  12      481.17      472.92    116.32 o 
   6   2  12     2301.57     2138.24    196.40 o 
   8   2  12     3481.33     3204.78    213.47 o 
  10   2  12     2454.39     2570.91    213.68 o 
 -29   3  12       30.81      -63.41    121.77 o 
 -27   3  12      825.68      913.33    143.30 o 
 -25   3  12     4452.00     4698.01    554.35 o 
 -23   3  12    10620.74    12119.29   1083.45 o 
 -21   3  12    10100.21    10863.20    791.94 o 
 -19   3  12     6233.25     6936.99    813.22 o 
 -17   3  12        5.57      -47.22     69.29 o 
 -15   3  12      491.92      503.70    156.72 o 
 -13   3  12      766.77      758.05    108.41 o 
 -11   3  12     1874.77     2022.60    290.12 o 
  -9   3  12     6971.28     7356.22    918.76 o 
  -7   3  12     8521.86     8685.38    835.82 o 
  -5   3  12     9201.15     9751.07   1237.52 o 
  -3   3  12     3715.88     3933.52    505.87 o 
  -1   3  12     1032.16     1320.39    152.82 o 
   1   3  12      652.51      554.36    120.00 o 
   3   3  12     3331.02     3179.75    205.50 o 
   5   3  12     4241.95     4007.10    325.96 o 
   7   3  12     1733.91     1907.17    391.80 o 
   9   3  12      810.80     1216.68    177.37 o 
 -28   4  12        8.00     -117.73     93.49 o 
 -26   4  12       18.09      -88.51     92.30 o 
 -24   4  12      813.28      660.85    144.78 o 
 -22   4  12     1661.16     1760.50    180.66 o 
 -20   4  12      616.79      401.50    117.19 o 
 -18   4  12      121.68       13.45     87.22 o 
 -16   4  12       66.47      111.20    113.91 o 
 -14   4  12        3.13      -16.33    100.72 o 
 -12   4  12      339.08      262.83    122.23 o 
 -10   4  12      511.41      524.65    112.94 o 
  -8   4  12      577.69      387.04     95.98 o 
  -6   4  12     2015.54     1770.59    146.11 o 
  -4   4  12      601.39      557.61    124.09 o 
  -2   4  12     2059.19     2111.86    270.54 o 
   0   4  12       12.24     -117.16     78.10 o 
   2   4  12      722.01      613.21    128.81 o 
   4   4  12      250.77      165.76    103.82 o 
   6   4  12        4.86     -103.12     79.29 o 
   8   4  12      626.66      622.40    149.28 o 
 -25   5  12     4035.47     4507.77    601.12 o 
 -23   5  12     6023.36     7229.00   1005.01 o 
 -21   5  12     7322.45     8659.71    993.23 o 
 -19   5  12     4353.32     5055.54    677.46 o 
 -17   5  12     2019.29     2655.31    332.30 o 
 -15   5  12      214.51       89.00    122.91 o 
 -13   5  12       14.12     -101.37    102.80 o 
 -11   5  12     3287.77     3629.15    802.94 o 
  -9   5  12     7282.63     8104.66   1802.16 o 
  -7   5  12     8179.60     8999.79   1335.02 o 
  -5   5  12     5237.44     5409.62    548.43 o 
  -3   5  12     4817.14     5742.24    443.38 o 
  -1   5  12     1675.47     1590.83    189.27 o 
   1   5  12       17.31     -116.18     77.46 o 
   3   5  12     1545.85     1819.41    242.40 o 
   5   5  12     2405.87     2395.90    211.54 o 
 -22   6  12       90.76      -44.73    101.80 o 
 -20   6  12        0.80      -47.34    121.06 o 
 -18   6  12      139.61      111.26    133.87 o 
 -16   6  12      119.64      124.91    129.56 o 
 -14   6  12      107.08      192.99    132.20 o 
 -12   6  12      305.21      439.83    146.64 o 
 -10   6  12      718.22      632.95    292.36 o 
  -8   6  12      291.38      219.94    129.73 o 
  -6   6  12      153.25      127.19    185.36 o 
  -4   6  12      562.43      643.01    166.75 o 
  -2   6  12        1.05       22.68    111.60 o 
   0   6  12      593.22      593.34    150.90 o 
   2   6  12      161.79       87.44    169.49 o 
 -17   7  12     1073.49      912.69    229.24 o 
 -15   7  12        0.81     -120.20    112.12 o 
 -13   7  12      368.61      440.31    160.87 o 
 -11   7  12     1187.86     1329.87    216.92 o 
  -9   7  12     2211.59     2575.09    277.08 o 
  -7   7  12     3578.97     3761.12    493.22 o 
  -5   7  12     2087.19     2383.59    607.80 o 
  -3   7  12     1815.07     2291.72    583.87 o 
 -29   1  13     2892.62     2804.72    243.18 o 
 -27   1  13     1348.94     1464.27    203.23 o 
 -25   1  13      234.55      263.47    131.01 o 
 -23   1  13      807.73      838.55    157.28 o 
 -21   1  13     2942.32     2790.68    164.86 o 
 -19   1  13     4774.36     4780.19    278.03 o 
 -17   1  13    10880.38    11419.21    303.12 o 
 -15   1  13    10513.85    10882.02    444.70 o 
 -13   1  13     9106.16     9490.61    315.54 o 
 -11   1  13     2044.93     2024.09    153.00 o 
  -9   1  13      111.69       23.59     74.00 o 
  -7   1  13      728.87      676.13    115.28 o 
  -5   1  13     2133.56     1960.14    185.36 o 
  -3   1  13     4386.29     4499.05    452.06 o 
  -1   1  13     5461.03     5837.65    270.03 o 
   1   1  13     7695.74     7602.34    844.36 o 
   3   1  13     2225.82     2121.40    184.74 o 
   5   1  13      453.67      445.68    125.56 o 
   7   1  13       24.95      -44.76     82.19 o 
 -28   2  13      847.54     1070.74    351.74 o 
 -26   2  13      514.57      638.37    185.36 o 
 -24   2  13      864.75      899.73    138.65 o 
 -22   2  13      327.85      193.07    101.11 o 
 -20   2  13      761.58      687.79    177.46 o 
 -18   2  13      412.23      461.80    110.19 o 
 -16   2  13     1276.72     1558.15    249.46 o 
 -14   2  13     3524.54     3822.28    254.89 o 
 -12   2  13     1406.73     1357.47    184.42 o 
 -10   2  13      549.18      590.46    136.26 o 
  -8   2  13        1.03       13.71     76.50 o 
  -6   2  13      854.30      761.22    123.75 o 
  -4   2  13     1969.60     2009.05    158.30 o 
  -2   2  13     2348.25     2309.60    251.34 o 
   0   2  13     3191.96     3037.99    198.74 o 
   2   2  13     2436.40     2140.02    186.28 o 
   4   2  13      545.21      665.36    271.16 o 
   6   2  13      835.21      640.95    140.96 o 
 -27   3  13     1494.57     1761.82    266.23 o 
 -25   3  13     1448.42     1499.03    167.67 o 
 -23   3  13        2.47       -9.46     88.90 o 
 -21   3  13      221.79      211.68    100.66 o 
 -19   3  13     1188.46     1466.92    203.03 o 
 -17   3  13     4664.71     4989.47    999.59 o 
 -15   3  13     5150.39     5741.81    931.15 o 
 -13   3  13     2060.68     2277.28    556.10 o 
 -11   3  13     1231.14     1266.32    136.34 o 
  -9   3  13       26.29      -44.19     73.26 o 
  -7   3  13      340.09      322.14    103.05 o 
  -5   3  13     2359.42     2533.00    613.50 o 
  -3   3  13     2361.08     1992.36    246.61 o 
  -1   3  13     3369.74     3358.35    215.08 o 
   1   3  13     2918.00     2617.45    191.69 o 
   3   3  13     1567.33     1635.66    181.98 o 
   5   3  13      314.88      270.18    111.48 o 
 -26   4  13      328.29      427.38    130.12 o 
 -24   4  13       65.74      -89.79     93.21 o 
 -22   4  13      855.66      756.01    141.74 o 
 -20   4  13     2596.29     2892.64    509.48 o 
 -18   4  13     5400.31     5960.52   1213.84 o 
 -16   4  13     8061.23     9276.73   1888.21 o 
 -14   4  13     6327.87     7235.17    954.46 o 
 -12   4  13     3042.08     3431.20    362.91 o 
 -10   4  13     1255.60     1642.91    203.62 o 
  -8   4  13        0.32      -24.60    149.16 o 
  -6   4  13     3122.93     3058.06    597.76 o 
  -4   4  13     7815.48     8170.76    923.71 o 
  -2   4  13     3569.17     3957.18    257.27 o 
   0   4  13     1529.60     1757.35    214.62 o 
   2   4  13     1381.55     1695.76    341.46 o 
   4   4  13     1083.29      964.03    180.02 o 
 -23   5  13      293.62      156.00    115.57 o 
 -21   5  13       47.46       41.64    132.15 o 
 -19   5  13       23.42     -134.70    110.19 o 
 -17   5  13       91.18       -2.02    117.73 o 
 -15   5  13        7.09     -123.26    107.68 o 
 -13   5  13       72.72      -76.23    117.34 o 
 -11   5  13       32.10      -44.03    131.30 o 
  -9   5  13        1.07       13.60    107.54 o 
  -7   5  13      168.57      -26.94    100.20 o 
  -5   5  13      153.79      205.72    121.76 o 
  -3   5  13      555.42      227.72    114.54 o 
  -1   5  13      114.47       20.71    104.86 o 
   1   5  13       32.46     -112.65     92.75 o 
 -18   6  13     3882.53     4012.59    637.67 o 
 -16   6  13     6848.80     7774.94   1698.51 o 
 -14   6  13     5836.78     6527.30   1478.06 o 
 -12   6  13     3164.38     3742.93    658.00 o 
 -10   6  13      652.92      810.86    236.56 o 
  -8   6  13      107.97       41.09    133.14 o 
  -6   6  13     2233.74     2534.29    359.58 o 
  -4   6  13     2416.08     2982.64    321.13 o 
 -28   0  14     3316.21     3117.29    360.80 o 
 -26   0  14     6408.89     6587.21    519.26 o 
 -24   0  14     5984.36     6264.59    496.20 o 
 -22   0  14     2427.04     2909.74    324.60 o 
 -20   0  14        6.68       67.70    164.16 o 
 -18   0  14       14.00      -49.59     80.22 o 
 -16   0  14      533.12      386.59    137.87 o 
 -14   0  14     2812.54     2517.19    234.34 o 
 -12   0  14     9683.72     9705.00    508.84 o 
 -10   0  14    10199.30     9900.16    517.77 o 
  -8   0  14     7460.63     7573.41    440.90 o 
  -6   0  14     5004.16     4619.53    335.26 o 
  -4   0  14     2044.69     1928.48    221.94 o 
  -2   0  14      249.01      190.44    129.94 o 
   0   0  14     1321.72     1211.33    224.17 o 
   2   0  14     2634.12     2804.85    285.42 o 
   4   0  14     2843.44     2867.58    297.07 o 
 -27   1  14      643.17      496.05    160.55 o 
 -25   1  14      548.10      484.30    264.59 o 
 -23   1  14      995.88      977.02    187.46 o 
 -21   1  14     1907.14     1939.97    166.77 o 
 -19   1  14      801.43      870.55    152.11 o 
 -17   1  14       33.31       -3.60     68.52 o 
 -15   1  14      643.94      492.31    104.92 o 
 -13   1  14      461.87      249.84     96.70 o 
 -11   1  14      252.32      169.84     93.77 o 
  -9   1  14      299.12      333.41    150.27 o 
  -7   1  14      832.21      789.32    235.94 o 
  -5   1  14      331.69      221.26     99.53 o 
  -3   1  14        4.66      -72.18     78.86 o 
  -1   1  14      235.02      254.84    107.75 o 
   1   1  14      241.75      221.08    108.27 o 
   3   1  14     1350.35     1397.56    176.33 o 
 -26   2  14     2740.39     3114.76    611.64 o 
 -24   2  14     3988.32     4404.49    315.20 o 
 -22   2  14     5677.43     5859.82    299.47 o 
 -20   2  14     1669.96     1891.96    220.92 o 
 -18   2  14        0.87     -126.43     84.29 o 
 -16   2  14      684.14      612.68    150.05 o 
 -14   2  14     2251.67     2037.46    195.90 o 
 -12   2  14     4369.59     4636.98    583.86 o 
 -10   2  14     5162.97     5637.58    268.56 o 
  -8   2  14     3545.47     3465.21    207.74 o 
  -6   2  14     2560.75     2464.82    202.48 o 
  -4   2  14      570.04      566.90    126.51 o 
  -2   2  14       63.32      -75.14     77.04 o 
   0   2  14      230.05      188.80    108.49 o 
   2   2  14     1896.87     2086.38    208.13 o 
 -25   3  14     3766.02     3630.14    302.87 o 
 -23   3  14     3081.40     3771.66    373.90 o 
 -21   3  14     2060.23     2432.21    288.90 o 
 -19   3  14      406.11      345.21    153.96 o 
 -17   3  14      564.12      394.71    145.43 o 
 -15   3  14     2410.10     2499.00    231.67 o 
 -13   3  14     2455.47     2982.15    318.40 o 
 -11   3  14     3069.18     3157.01    456.03 o 
  -9   3  14     3139.41     3370.67    488.63 o 
  -7   3  14     2044.34     2292.99    471.54 o 
  -5   3  14      751.94      685.73    321.98 o 
  -3   3  14        0.66      -50.00     82.43 o 
  -1   3  14     1115.31     1009.43    156.86 o 
   1   3  14     1271.09     1185.93    286.65 o 
 -22   4  14      641.83      360.13    152.41 o 
 -20   4  14       34.29      -24.18    126.60 o 
 -18   4  14      195.77      130.29    138.16 o 
 -16   4  14       39.80      -69.31    112.30 o 
 -14   4  14      243.23      310.07    144.61 o 
 -12   4  14      164.94      130.82    127.48 o 
 -10   4  14      658.91      346.42    207.31 o 
  -8   4  14      153.51      128.24    108.48 o 
  -6   4  14       45.36      -46.53     93.44 o 
  -4   4  14       60.81       69.39     96.62 o 
  -2   4  14      252.06      142.65    152.01 o 
 -19   5  14      374.58      284.38    153.14 o 
 -17   5  14       31.04     -147.86    117.39 o 
 -15   5  14     1526.58     1874.90    255.78 o 
 -13   5  14     4787.10     5299.50   1037.03 o 
 -11   5  14     4876.00     5128.80   1135.60 o 
  -9   5  14     2553.77     3445.61    363.78 o 
  -7   5  14     1574.47     2630.27    363.04 o 
  -5   5  14     2761.46     3013.87    235.13 o 
 -23   1  15      825.00      848.57    184.62 o 
 -21   1  15     3343.75     3159.07    228.77 o 
 -19   1  15     4290.18     4362.62    342.95 o 
 -17   1  15     4201.73     4474.46    342.21 o 
 -15   1  15     2353.96     2408.38    171.64 o 
 -13   1  15      324.69      290.91    155.73 o 
 -11   1  15       88.38      -42.43     75.28 o 
  -9   1  15     1871.39     1724.48    267.69 o 
  -7   1  15     4768.94     4497.16    325.22 o 
  -5   1  15     3592.49     3787.47    225.42 o 
  -3   1  15     2856.20     2962.19    206.09 o 
 -22   2  15     1526.23     1275.94    218.96 o 
 -20   2  15     1018.46      904.28    178.38 o 
 -18   2  15      136.31      109.35    166.14 o 
 -16   2  15      365.96      434.20    191.68 o 
 -14   2  15      598.73      862.95    222.68 o 
 -12   2  15      130.53      156.63     91.03 o 
 -10   2  15      217.07      175.25    100.06 o 
  -8   2  15      304.06      195.23    111.59 o 
  -6   2  15      768.00      726.04    137.05 o 
  -4   2  15      752.27      591.83    136.28 o 
 -21   3  15     1068.84     1300.11    312.20 o 
 -19   3  15     1705.12     1720.85    227.72 o 
 -17   3  15     1435.48     1791.30    317.53 o 
 -15   3  15      506.90      688.87    222.19 o 
 -13   3  15        4.25      -89.77    150.27 o 
 -11   3  15       45.02      -55.15    145.93 o 
  -9   3  15      209.48      176.20    120.76 o 
  -7   3  15      439.38      408.92    121.94 o 
  -5   3  15      626.56      530.76    162.92 o 
 -16   4  15     1057.13     1241.87    228.51 o 
 -14   4  15     1127.63     1495.76    318.15 o 
 -12   4  15      234.72       14.13    193.42 o 
 -10   4  15      242.55       36.70    188.71 o 
 -18   0  16     1863.75     1668.10    258.64 o 
 -16   0  16     4679.56     5095.14    369.98 o 
 -14   0  16     5100.50     5075.06    370.72 o 
 -12   0  16     2790.45     3114.07    284.92 o 
 -10   0  16      794.81     1064.04    212.76 o 
 -17   1  16      199.56       31.00    136.38 o 
 -15   1  16      606.65      352.70    117.50 o 
 -13   1  16      324.61      187.95    109.21 o 
 -11   1  16      400.72      213.75    162.42 o 
                                                 
